# Supplementary material for: Sorghum Pan-Genome Explores the Functional Utility for Genomic-Assisted Breeding to Accelerate the Genetic Gain
Source: Front Plant Sci. 2021 Jun 1;12:666342. doi: 10.3389/fpls.2021.666342 (PMC8204017; doi:10.3389/fpls.2021.666342)
Supplement: Supplementary Table 1 — Raw sequence data used for sorghum pangenome and SNP calling analysis. [file Data_Sheet_2.xlsx]

## Sheet: Table 1
Table 1: Raw sequence data used for sorghum pangenome and SNP calling analysis
Accession	R1 reads	R2 reads	R1 read length	R2 read length	R1 bases	R2 bases	Total bases	Coverage	Reference	Data type	Assembly	SNP & PAV	Gene prediction	Drought analysis	Comment
SRR8474654	7974951	7974951	150	150	1196242650	1196242650	2392485300	3.4178	Valluru et al, 2019	WGS	No	Yes	No	No
SRR8474620	8645255	8645255	150	150	1296788250	1296788250	2593576500	3.7051	Valluru et al, 2019	WGS	No	Yes	No	No
SRR8474711	9398220	9398220	150	150	1409733000	1409733000	2819466000	4.0278	Valluru et al, 2019	WGS	No	Yes	No	No
SRR8474676	9447588	9447588	150	150	1417138200	1417138200	2834276400	4.049	Valluru et al, 2019	WGS	No	Yes	No	No
SRR8474618	10092723	10092723	150	150	1513908450	1513908450	3027816900	4.3255	Valluru et al, 2019	WGS	No	Yes	No	No
SRR8474710	10286088	10286088	150	150	1542913200	1542913200	3085826400	4.4083	Valluru et al, 2019	WGS	No	Yes	No	No
SRR8474653	10556171	10556171	150	150	1583425650	1583425650	3166851300	4.5241	Valluru et al, 2019	WGS	No	Yes	No	No
SRR8474720	10579046	10579046	150	150	1586856900	1586856900	3173713800	4.5339	Valluru et al, 2019	WGS	No	Yes	No	No
SRR8474589	10613702	10613702	150	150	1592055300	1592055300	3184110600	4.5487	Valluru et al, 2019	WGS	No	Yes	No	No
SRR8474591	10834678	10834678	150	150	1625201700	1625201700	3250403400	4.6434	Valluru et al, 2019	WGS	No	Yes	No	No
SRR8474694	11014288	11014288	150	150	1652143200	1652143200	3304286400	4.7204	Valluru et al, 2019	WGS	No	Yes	No	No
SRR8474750	11554839	11554839	150	150	1733225850	1733225850	3466451700	4.9521	Valluru et al, 2019	WGS	No	Yes	No	No
SRR8474794	11670757	11670757	150	150	1750613550	1750613550	3501227100	5.0018	Valluru et al, 2019	WGS	No	Yes	No	No
IS23496	11627914	11627914	151	151	1755815014	1755815014	3511630028	5.0166	Jensen et al, 2019	WGS	No	Yes	No	No
SRR8474696	11715985	11715985	150	150	1757397750	1757397750	3514795500	5.0211	Valluru et al, 2019	WGS	No	Yes	No	No
IS18758	12009710	12009710	151	151	1813466210	1813466210	3626932420	5.1813	Jensen et al, 2019	WGS	No	Yes	No	No
SRR8474579	12149756	12149756	150	150	1822463400	1822463400	3644926800	5.207	Valluru et al, 2019	WGS	No	Yes	No	No
SRR8474788	12410454	12410454	150	150	1861568100	1861568100	3723136200	5.3188	Valluru et al, 2019	WGS	No	Yes	No	No
IS1004	12649135	12649135	151	151	1910019385	1910019385	3820038770	5.4572	Jensen et al, 2019	WGS	No	Yes	No	No
IS21219	12885937	12885937	151	151	1945776487	1945776487	3891552974	5.5594	Jensen et al, 2019	WGS	No	Yes	No	No
SRR8474804	13038038	13038038	150	150	1955705700	1955705700	3911411400	5.5877	Valluru et al, 2019	WGS	No	Yes	No	No
SRR8474605	13457660	13457660	150	150	2018649000	2018649000	4037298000	5.7676	Valluru et al, 2019	WGS	No	Yes	No	No
SRR8474578	13632321	13632321	150	150	2044848150	2044848150	4089696300	5.8424	Valluru et al, 2019	WGS	No	Yes	No	No
IS602	13542516	13542516	151	151	2044919916	2044919916	4089839832	5.8426	Jensen et al, 2019	WGS	No	Yes	No	No
IS21645	13553311	13553311	151	151	2046549961	2046549961	4093099922	5.8473	Jensen et al, 2019	WGS	No	Yes	No	No
IS7131	13561203	13561203	151	151	2047741653	2047741653	4095483306	5.8507	Jensen et al, 2019	WGS	No	Yes	No	No
IS23520	13580833	13580833	151	151	2050705783	2050705783	4101411566	5.8592	Jensen et al, 2019	WGS	No	Yes	No	No
SRR8474716	13687906	13687906	150	150	2053185900	2053185900	4106371800	5.8662	Valluru et al, 2019	WGS	No	Yes	No	No
IS2940	13673127	13673127	151	151	2064642177	2064642177	4129284354	5.899	Jensen et al, 2019	WGS	No	Yes	No	No
IS1219	13738995	13738995	151	151	2074588245	2074588245	4149176490	5.9274	Jensen et al, 2019	WGS	No	Yes	No	No
IS29415	13762389	13762389	151	151	2078120739	2078120739	4156241478	5.9375	Jensen et al, 2019	WGS	No	Yes	No	No
IS23521	13787410	13787410	151	151	2081898910	2081898910	4163797820	5.9483	Jensen et al, 2019	WGS	No	Yes	No	No
SRR8474776	13881945	13881945	150	150	2082291750	2082291750	4164583500	5.9494	Valluru et al, 2019	WGS	No	Yes	No	No
IS20740	13793497	13793497	151	151	2082818047	2082818047	4165636094	5.9509	Jensen et al, 2019	WGS	No	Yes	No	No
IS25395	13939477	13939477	151	151	2104861027	2104861027	4209722054	6.0139	Jensen et al, 2019	WGS	No	Yes	No	No
IS2391	13986827	13986827	151	151	2112010877	2112010877	4224021754	6.0343	Jensen et al, 2019	WGS	No	Yes	No	No
IS19153	13990000	13990000	151	151	2112490000	2112490000	4224980000	6.0357	Jensen et al, 2019	WGS	No	Yes	No	No
SRR8474810	14095565	14095565	150	150	2114334750	2114334750	4228669500	6.041	Valluru et al, 2019	WGS	No	Yes	No	No
IS6354	14126872	14126872	151	151	2133157672	2133157672	4266315344	6.0947	Jensen et al, 2019	WGS	No	Yes	No	No
SRR8474726	14238584	14238584	150	150	2135787600	2135787600	4271575200	6.1023	Valluru et al, 2019	WGS	No	Yes	No	No
IS30508	14145165	14145165	151	151	2135919915	2135919915	4271839830	6.1026	Jensen et al, 2019	WGS	No	Yes	No	No
IS23891	14197065	14197065	151	151	2143756815	2143756815	4287513630	6.125	Jensen et al, 2019	WGS	No	Yes	No	No
SRR8474597	14307844	14307844	150	150	2146176600	2146176600	4292353200	6.1319	Valluru et al, 2019	WGS	No	Yes	No	No
SRR8474796	14312527	14312527	150	150	2146879050	2146879050	4293758100	6.1339	Valluru et al, 2019	WGS	No	Yes	No	No
SRR8474663	14329793	14329793	150	150	2149468950	2149468950	4298937900	6.1413	Valluru et al, 2019	WGS	No	Yes	No	No
IS4698	14235782	14235782	151	151	2149603082	2149603082	4299206164	6.1417	Jensen et al, 2019	WGS	No	Yes	No	No
IS1212	14311867	14311867	151	151	2161091917	2161091917	4322183834	6.1745	Jensen et al, 2019	WGS	No	Yes	No	No
SRR8474718	14466118	14466118	150	150	2169917700	2169917700	4339835400	6.1998	Valluru et al, 2019	WGS	No	Yes	No	No
IS24139	14415842	14415842	151	151	2176792142	2176792142	4353584284	6.2194	Jensen et al, 2019	WGS	No	Yes	No	No
IS5301	14442509	14442509	151	151	2180818859	2180818859	4361637718	6.2309	Jensen et al, 2019	WGS	No	Yes	No	No
IS9108	14570741	14570741	151	151	2200181891	2200181891	4400363782	6.2862	Jensen et al, 2019	WGS	No	Yes	No	No
IS15845	14571169	14571169	151	151	2200246519	2200246519	4400493038	6.2864	Jensen et al, 2019	WGS	No	Yes	No	No
SRR8474755	14677430	14677430	150	150	2201614500	2201614500	4403229000	6.2903	Valluru et al, 2019	WGS	No	Yes	No	No
SRR8474639	14710561	14710561	150	150	2206584150	2206584150	4413168300	6.3045	Valluru et al, 2019	WGS	No	Yes	No	No
IS3923	14622055	14622055	151	151	2207930305	2207930305	4415860610	6.3084	Jensen et al, 2019	WGS	No	Yes	No	No
IS33844	14648012	14648012	151	151	2211849812	2211849812	4423699624	6.3196	Jensen et al, 2019	WGS	No	Yes	No	No
IS8571	14704165	14704165	151	151	2220328915	2220328915	4440657830	6.3438	Jensen et al, 2019	WGS	No	Yes	No	No
IS302	14715703	14715703	151	151	2222071153	2222071153	4444142306	6.3488	Jensen et al, 2019	WGS	No	Yes	No	No
IS9447	14727836	14727836	151	151	2223903236	2223903236	4447806472	6.354	Jensen et al, 2019	WGS	No	Yes	No	No
IS3693	14734287	14734287	151	151	2224877337	2224877337	4449754674	6.3568	Jensen et al, 2019	WGS	No	Yes	No	No
IS15931	14743803	14743803	151	151	2226314253	2226314253	4452628506	6.3609	Jensen et al, 2019	WGS	No	Yes	No	No
IS9830	14760533	14760533	151	151	2228840483	2228840483	4457680966	6.3681	Jensen et al, 2019	WGS	No	Yes	No	No
IS28141	14804907	14804907	151	151	2235540957	2235540957	4471081914	6.3873	Jensen et al, 2019	WGS	No	Yes	No	No
IS20743	14821930	14821930	151	151	2238111430	2238111430	4476222860	6.3946	Jensen et al, 2019	WGS	No	Yes	No	No
SRR8474767	14926419	14926419	150	150	2238962850	2238962850	4477925700	6.397	Valluru et al, 2019	WGS	No	Yes	No	No
IS12937	14839007	14839007	151	151	2240690057	2240690057	4481380114	6.402	Jensen et al, 2019	WGS	No	Yes	No	No
IS21055	14882939	14882939	151	151	2247323789	2247323789	4494647578	6.4209	Jensen et al, 2019	WGS	No	Yes	No	No
IS7679	14928608	14928608	151	151	2254219808	2254219808	4508439616	6.4406	Jensen et al, 2019	WGS	No	Yes	No	No
IS8193	14930626	14930626	151	151	2254524526	2254524526	4509049052	6.4415	Jensen et al, 2019	WGS	No	Yes	No	No
IS9468	14972481	14972481	151	151	2260844631	2260844631	4521689262	6.4596	Jensen et al, 2019	WGS	No	Yes	No	No
IS23514	14972892	14972892	151	151	2260906692	2260906692	4521813384	6.4597	Jensen et al, 2019	WGS	No	Yes	No	No
IS24218	14999940	14999940	151	151	2264990940	2264990940	4529981880	6.4714	Jensen et al, 2019	WGS	No	Yes	No	No
SRR8474590	15171450	15171450	150	150	2275717500	2275717500	4551435000	6.502	Valluru et al, 2019	WGS	No	Yes	No	No
IS33892	15137558	15137558	151	151	2285771258	2285771258	4571542516	6.5308	Jensen et al, 2019	WGS	No	Yes	No	No
IS22294	15227176	15227176	151	151	2299303576	2299303576	4598607152	6.5694	Jensen et al, 2019	WGS	No	Yes	No	No
IS3541	15304223	15304223	151	151	2310937673	2310937673	4621875346	6.6027	Jensen et al, 2019	WGS	No	Yes	No	No
SRR8474786	15439228	15439228	150	150	2315884200	2315884200	4631768400	6.6168	Valluru et al, 2019	WGS	No	Yes	No	No
SRR8474748	15456121	15456121	150	150	2318418150	2318418150	4636836300	6.6241	Valluru et al, 2019	WGS	No	Yes	No	No
IS30460	15409697	15409697	151	151	2326864247	2326864247	4653728494	6.6482	Jensen et al, 2019	WGS	No	Yes	No	No
IS30536	15426739	15426739	151	151	2329437589	2329437589	4658875178	6.6555	Jensen et al, 2019	WGS	No	Yes	No	No
IS1233	15438318	15438318	151	151	2331186018	2331186018	4662372036	6.6605	Jensen et al, 2019	WGS	No	Yes	No	No
IS13809	15516279	15516279	151	151	2342958129	2342958129	4685916258	6.6942	Jensen et al, 2019	WGS	No	Yes	No	No
IS20956	15522959	15522959	151	151	2343966809	2343966809	4687933618	6.697	Jensen et al, 2019	WGS	No	Yes	No	No
IS23992	15575520	15575520	151	151	2351903520	2351903520	4703807040	6.7197	Jensen et al, 2019	WGS	No	Yes	No	No
IS23590	15590021	15590021	151	151	2354093171	2354093171	4708186342	6.726	Jensen et al, 2019	WGS	No	Yes	No	No
SRR8474742	15705998	15705998	150	150	2355899700	2355899700	4711799400	6.7311	Valluru et al, 2019	WGS	No	Yes	No	No
IS23684	15687833	15687833	151	151	2368862783	2368862783	4737725566	6.7682	Jensen et al, 2019	WGS	No	Yes	No	No
SRR8474633	15806775	15806775	150	150	2371016250	2371016250	4742032500	6.7743	Valluru et al, 2019	WGS	No	Yes	No	No
IS15744	15734436	15734436	151	151	2375899836	2375899836	4751799672	6.7883	Jensen et al, 2019	WGS	No	Yes	No	No
IS29335	15769753	15769753	151	151	2381232703	2381232703	4762465406	6.8035	Jensen et al, 2019	WGS	No	Yes	No	No
IS13294	15770955	15770955	151	151	2381414205	2381414205	4762828410	6.804	Jensen et al, 2019	WGS	No	Yes	No	No
IS473	15777639	15777639	151	151	2382423489	2382423489	4764846978	6.8069	Jensen et al, 2019	WGS	No	Yes	No	No
IS3924	15809937	15809937	151	151	2387300487	2387300487	4774600974	6.8209	Jensen et al, 2019	WGS	No	Yes	No	No
IS12945	15861360	15861360	151	151	2395065360	2395065360	4790130720	6.843	Jensen et al, 2019	WGS	No	Yes	No	No
IS24953	15902048	15902048	151	151	2401209248	2401209248	4802418496	6.8606	Jensen et al, 2019	WGS	No	Yes	No	No
IS4776	15917666	15917666	151	151	2403567566	2403567566	4807135132	6.8673	Jensen et al, 2019	WGS	No	Yes	No	No
IS27697	15949912	15949912	151	151	2408436712	2408436712	4816873424	6.8812	Jensen et al, 2019	WGS	No	Yes	No	No
IS13549	16033622	16033622	151	151	2421076922	2421076922	4842153844	6.9174	Jensen et al, 2019	WGS	No	Yes	No	No
IS4515	16035707	16035707	151	151	2421391757	2421391757	4842783514	6.9183	Jensen et al, 2019	WGS	No	Yes	No	No
IS6928	16130713	16130713	151	151	2435737663	2435737663	4871475326	6.9593	Jensen et al, 2019	WGS	No	Yes	No	No
IS30450	16192165	16192165	151	151	2445016915	2445016915	4890033830	6.9858	Jensen et al, 2019	WGS	No	Yes	No	No
SRR8474669	16301206	16301206	150	150	2445180900	2445180900	4890361800	6.9862	Valluru et al, 2019	WGS	No	Yes	No	No
IS8774	16228456	16228456	151	151	2450496856	2450496856	4900993712	7.0014	Jensen et al, 2019	WGS	No	Yes	No	No
IS30383	16231743	16231743	151	151	2450993193	2450993193	4901986386	7.0028	Jensen et al, 2019	WGS	No	Yes	No	No
IS24939	16349017	16349017	151	151	2468701567	2468701567	4937403134	7.0534	Jensen et al, 2019	WGS	No	Yes	No	No
IS13444	16363263	16363263	151	151	2470852713	2470852713	4941705426	7.0596	Jensen et al, 2019	WGS	No	Yes	No	No
SRR8474695	16505862	16505862	150	150	2475879300	2475879300	4951758600	7.0739	Valluru et al, 2019	WGS	No	Yes	No	No
IS33891	16484406	16484406	151	151	2489145306	2489145306	4978290612	7.1118	Jensen et al, 2019	WGS	No	Yes	No	No
IS15466	16534054	16534054	151	151	2496642154	2496642154	4993284308	7.1333	Jensen et al, 2019	WGS	No	Yes	No	No
IS28449	16596465	16596465	151	151	2506066215	2506066215	5012132430	7.1602	Jensen et al, 2019	WGS	No	Yes	No	No
SRR8474616	16806576	16806576	150	150	2520986400	2520986400	5041972800	7.2028	Valluru et al, 2019	WGS	No	Yes	No	No
IS27786	16817615	16817615	151	151	2539459865	2539459865	5078919730	7.2556	Jensen et al, 2019	WGS	No	Yes	No	No
IS12697	16911590	16911590	151	151	2553650090	2553650090	5107300180	7.2961	Jensen et al, 2019	WGS	No	Yes	No	No
IS30400	17021795	17021795	151	151	2570291045	2570291045	5140582090	7.3437	Jensen et al, 2019	WGS	No	Yes	No	No
IS25989	17023167	17023167	151	151	2570498217	2570498217	5140996434	7.3443	Jensen et al, 2019	WGS	No	Yes	No	No
IS5424	17155832	17155832	151	151	2590530632	2590530632	5181061264	7.4015	Jensen et al, 2019	WGS	No	Yes	No	No
SRR8474610	17339935	17339935	150	150	2600990250	2600990250	5201980500	7.4314	Valluru et al, 2019	WGS	No	Yes	No	No
SRR8474648	17419174	17419174	150	150	2612876100	2612876100	5225752200	7.4654	Valluru et al, 2019	WGS	No	Yes	No	No
IS29187	17318229	17318229	151	151	2615052579	2615052579	5230105158	7.4716	Jensen et al, 2019	WGS	No	Yes	No	No
IS31681	17393492	17393492	151	151	2626417292	2626417292	5252834584	7.504	Jensen et al, 2019	WGS	No	Yes	No	No
IS10302	17399300	17399300	151	151	2627294300	2627294300	5254588600	7.5066	Jensen et al, 2019	WGS	No	Yes	No	No
IS29714	17403724	17403724	151	151	2627962324	2627962324	5255924648	7.5085	Jensen et al, 2019	WGS	No	Yes	No	No
IS18484	17439430	17439430	151	151	2633353930	2633353930	5266707860	7.5239	Jensen et al, 2019	WGS	No	Yes	No	No
IS28614	17524735	17524735	151	151	2646234985	2646234985	5292469970	7.5607	Jensen et al, 2019	WGS	No	Yes	No	No
IS15401	17584807	17584807	151	151	2655305857	2655305857	5310611714	7.5866	Jensen et al, 2019	WGS	No	Yes	No	No
SRR8474735	17714396	17714396	150	150	2657159400	2657159400	5314318800	7.5919	Valluru et al, 2019	WGS	No	Yes	No	No
IS24503	17615429	17615429	151	151	2659929779	2659929779	5319859558	7.5998	Jensen et al, 2019	WGS	No	Yes	No	No
IS27034	17624502	17624502	151	151	2661299802	2661299802	5322599604	7.6037	Jensen et al, 2019	WGS	No	Yes	No	No
SRR8474580	17776864	17776864	150	150	2666529600	2666529600	5333059200	7.6187	Valluru et al, 2019	WGS	No	Yes	No	No
IS29091	17663506	17663506	151	151	2667189406	2667189406	5334378812	7.6205	Jensen et al, 2019	WGS	No	Yes	No	No
IS9323	17818713	17818713	151	151	2690625663	2690625663	5381251326	7.6875	Jensen et al, 2019	WGS	No	Yes	No	No
IS23216	17843123	17843123	151	151	2694311573	2694311573	5388623146	7.698	Jensen et al, 2019	WGS	No	Yes	No	No
IS9321	17966213	17966213	151	151	2712898163	2712898163	5425796326	7.7511	Jensen et al, 2019	WGS	No	Yes	No	No
IS28747	17983336	17983336	151	151	2715483736	2715483736	5430967472	7.7585	Jensen et al, 2019	WGS	No	Yes	No	No
IS9302	18000767	18000767	151	151	2718115817	2718115817	5436231634	7.766	Jensen et al, 2019	WGS	No	Yes	No	No
IS26737	18100801	18100801	151	151	2733220951	2733220951	5466441902	7.8092	Jensen et al, 2019	WGS	No	Yes	No	No
SRR8474780	18285582	18285582	150	150	2742837300	2742837300	5485674600	7.8367	Valluru et al, 2019	WGS	No	Yes	No	No
SRR8474627	18374089	18374089	150	150	2756113350	2756113350	5512226700	7.8746	Valluru et al, 2019	WGS	No	Yes	No	No
SRR8474685	18376966	18376966	150	150	2756544900	2756544900	5513089800	7.8758	Valluru et al, 2019	WGS	No	Yes	No	No
SRR8474649	18387943	18387943	150	150	2758191450	2758191450	5516382900	7.8805	Valluru et al, 2019	WGS	No	Yes	No	No
SRR8474715	18403006	18403006	150	150	2760450900	2760450900	5520901800	7.887	Valluru et al, 2019	WGS	No	Yes	No	No
SRR8474791	18668851	18668851	150	150	2800327650	2800327650	5600655300	8.0009	Valluru et al, 2019	WGS	No	Yes	No	No
IS8965	18567841	18567841	151	151	2803743991	2803743991	5607487982	8.0107	Jensen et al, 2019	WGS	No	Yes	No	No
SRR8474662	18751598	18751598	150	150	2812739700	2812739700	5625479400	8.0364	Valluru et al, 2019	WGS	No	Yes	No	No
SRR8474758	18858682	18858682	150	150	2828802300	2828802300	5657604600	8.0823	Valluru et al, 2019	WGS	No	Yes	No	No
SRR8474792	18874781	18874781	150	150	2831217150	2831217150	5662434300	8.0892	Valluru et al, 2019	WGS	No	Yes	No	No
IS31714	18798100	18798100	151	151	2838513100	2838513100	5677026200	8.11	Jensen et al, 2019	WGS	No	Yes	No	No
SRR8474702	19178005	19178005	150	150	2876700750	2876700750	5753401500	8.2191	Valluru et al, 2019	WGS	No	Yes	No	No
SRR8474666	19347037	19347037	150	150	2902055550	2902055550	5804111100	8.2916	Valluru et al, 2019	WGS	No	Yes	No	No
SRR8474647	19365295	19365295	150	150	2904794250	2904794250	5809588500	8.2994	Valluru et al, 2019	WGS	No	Yes	No	No
IS26694	19309464	19309464	151	151	2915729064	2915729064	5831458128	8.3307	Jensen et al, 2019	WGS	No	Yes	No	No
SRR8474686	19502560	19502560	150	150	2925384000	2925384000	5850768000	8.3582	Valluru et al, 2019	WGS	No	Yes	No	No
IS27557	19407527	19407527	151	151	2930536577	2930536577	5861073154	8.373	Jensen et al, 2019	WGS	No	Yes	No	No
SRR8474617	19667456	19667456	150	150	2950118400	2950118400	5900236800	8.4289	Valluru et al, 2019	WGS	No	Yes	No	No
SRR8474760	19766812	19766812	150	150	2965021800	2965021800	5930043600	8.4715	Valluru et al, 2019	WGS	No	Yes	No	No
IS33023	19677913	19677913	151	151	2971364863	2971364863	5942729726	8.4896	Jensen et al, 2019	WGS	No	Yes	No	No
SRR8474766	19902966	19902966	150	150	2985444900	2985444900	5970889800	8.5298	Valluru et al, 2019	WGS	No	Yes	No	No
SRR8474772	19953001	19953001	150	150	2992950150	2992950150	5985900300	8.5513	Valluru et al, 2019	WGS	No	Yes	No	No
IS31651	19841659	19841659	151	151	2996090509	2996090509	5992181018	8.5603	Jensen et al, 2019	WGS	No	Yes	No	No
SRR8474668	20057660	20057660	150	150	3008649000	3008649000	6017298000	8.5961	Valluru et al, 2019	WGS	No	Yes	No	No
SRR8474577	20098530	20098530	150	150	3014779500	3014779500	6029559000	8.6137	Valluru et al, 2019	WGS	No	Yes	No	No
SRR8474630	20138375	20138375	150	150	3020756250	3020756250	6041512500	8.6307	Valluru et al, 2019	WGS	No	Yes	No	No
SRR8474790	20300793	20300793	150	150	3045118950	3045118950	6090237900	8.7003	Valluru et al, 2019	WGS	No	Yes	No	No
SRR8474777	20355503	20355503	150	150	3053325450	3053325450	6106650900	8.7238	Valluru et al, 2019	WGS	No	Yes	No	No
SRR8474600	20359479	20359479	150	150	3053921850	3053921850	6107843700	8.7255	Valluru et al, 2019	WGS	No	Yes	No	No
SRR8474759	20582951	20582951	150	150	3087442650	3087442650	6174885300	8.8213	Valluru et al, 2019	WGS	No	Yes	No	No
SRR8474764	21034567	21034567	150	150	3155185050	3155185050	6310370100	9.0148	Valluru et al, 2019	WGS	No	Yes	No	No
SRR8474593	21480471	21480471	150	150	3222070650	3222070650	6444141300	9.2059	Valluru et al, 2019	WGS	No	Yes	No	No
SRR8474608	21523644	21523644	150	150	3228546600	3228546600	6457093200	9.2244	Valluru et al, 2019	WGS	No	Yes	No	No
SRR8474584	21628170	21628170	150	150	3244225500	3244225500	6488451000	9.2692	Valluru et al, 2019	WGS	No	Yes	No	No
SRR8474672	21692965	21692965	150	150	3253944750	3253944750	6507889500	9.297	Valluru et al, 2019	WGS	No	Yes	No	No
SRR8474604	21733429	21733429	150	150	3260014350	3260014350	6520028700	9.3143	Valluru et al, 2019	WGS	No	Yes	No	No
SRR8474722	21990565	21990565	150	150	3298584750	3298584750	6597169500	9.4245	Valluru et al, 2019	WGS	No	Yes	No	No
SRR8474586	22443417	22443417	150	150	3366512550	3366512550	6733025100	9.6186	Valluru et al, 2019	WGS	No	Yes	No	No
SRR8474646	22454886	22454886	150	150	3368232900	3368232900	6736465800	9.6235	Valluru et al, 2019	WGS	No	Yes	No	No
SRR8474621	22511961	22511961	150	150	3376794150	3376794150	6753588300	9.648	Valluru et al, 2019	WGS	No	Yes	No	No
SRR8474677	22662109	22662109	150	150	3399316350	3399316350	6798632700	9.7123	Valluru et al, 2019	WGS	No	Yes	No	No
SRR8474611	22818023	22818023	150	150	3422703450	3422703450	6845406900	9.7792	Valluru et al, 2019	WGS	No	Yes	No	No
SRR8474744	23207583	23207583	150	150	3481137450	3481137450	6962274900	10.0461	Valluru et al, 2019	WGS	Yes	Yes	No	No
SRR8474592	23243622	23243622	150	150	3486543300	3486543300	6973086600	10.0616	Valluru et al, 2019	WGS	Yes	Yes	No	No
SRR8474603	23246142	23246142	150	150	3486921300	3486921300	6973842600	10.0626	Valluru et al, 2019	WGS	Yes	Yes	No	No
SRR8474628	23264915	23264915	150	150	3489737250	3489737250	6979474500	10.0707	Valluru et al, 2019	WGS	Yes	Yes	No	No
SRR8474683	23508665	23508665	150	150	3526299750	3526299750	7052599500	10.0751	Valluru et al, 2019	WGS	Yes	Yes	No	No
SRR8474773	23574483	23574483	150	150	3536172450	3536172450	7072344900	10.1033	Valluru et al, 2019	WGS	Yes	Yes	No	No
SRR8474704	23710695	23710695	150	150	3556604250	3556604250	7113208500	10.1617	Valluru et al, 2019	WGS	Yes	Yes	No	No
SRR8474781	23783504	23783504	150	150	3567525600	3567525600	7135051200	10.1929	Valluru et al, 2019	WGS	Yes	Yes	No	No
SRR8474607	23957338	23957338	150	150	3593600700	3593600700	7187201400	10.2674	Valluru et al, 2019	WGS	Yes	Yes	No	No
SRR8474588	24125069	24125069	150	150	3618760350	3618760350	7237520700	10.3393	Valluru et al, 2019	WGS	Yes	Yes	No	No
SRR8474803	24152738	24152738	150	150	3622910700	3622910700	7245821400	10.3512	Valluru et al, 2019	WGS	Yes	Yes	No	No
SRR8474642	24548292	24548292	150	150	3682243800	3682243800	7364487600	10.5207	Valluru et al, 2019	WGS	Yes	Yes	No	No
SRR8474730	24576427	24576427	150	150	3686464050	3686464050	7372928100	10.5328	Valluru et al, 2019	WGS	Yes	Yes	No	No
SRR8474756	24726681	24726681	150	150	3709002150	3709002150	7418004300	10.5971	Valluru et al, 2019	WGS	Yes	Yes	No	No
SRR8474807	24759319	24759319	150	150	3713897850	3713897850	7427795700	10.6111	Valluru et al, 2019	WGS	Yes	Yes	No	No
SRR8474713	24959048	24959048	150	150	3743857200	3743857200	7487714400	10.6967	Valluru et al, 2019	WGS	Yes	Yes	No	No
SRR8474641	24986257	24986257	150	150	3747938550	3747938550	7495877100	10.7084	Valluru et al, 2019	WGS	Yes	Yes	No	No
SRR8474728	25061240	25061240	150	150	3759186000	3759186000	7518372000	10.7405	Valluru et al, 2019	WGS	Yes	Yes	No	No
SRR8474643	25228747	25228747	150	150	3784312050	3784312050	7568624100	10.8123	Valluru et al, 2019	WGS	Yes	Yes	No	No
SRR8474574	25264082	25264082	150	150	3789612300	3789612300	7579224600	10.8275	Valluru et al, 2019	WGS	Yes	Yes	No	No
SRR8474601	25289998	25289998	150	150	3793499700	3793499700	7586999400	10.8386	Valluru et al, 2019	WGS	Yes	Yes	No	No
SRR8474644	25659006	25659006	150	150	3848850900	3848850900	7697701800	10.9967	Valluru et al, 2019	WGS	Yes	Yes	No	No
SRR8474638	25661152	25661152	150	150	3849172800	3849172800	7698345600	10.9976	Valluru et al, 2019	WGS	Yes	Yes	No	No
SRR8474636	25728574	25728574	150	150	3859286100	3859286100	7718572200	11.0265	Valluru et al, 2019	WGS	Yes	Yes	No	No
SRR8474689	25740450	25740450	150	150	3861067500	3861067500	7722135000	11.0316	Valluru et al, 2019	WGS	Yes	Yes	No	No
SRR8474774	25742933	25742933	150	150	3861439950	3861439950	7722879900	11.0327	Valluru et al, 2019	WGS	Yes	Yes	No	No
SRR8474812	25777889	25777889	150	150	3866683350	3866683350	7733366700	11.0477	Valluru et al, 2019	WGS	Yes	Yes	No	No
SRR8474736	25826839	25826839	150	150	3874025850	3874025850	7748051700	11.0686	Valluru et al, 2019	WGS	Yes	Yes	No	No
SRR8474795	25982570	25982570	150	150	3897385500	3897385500	7794771000	11.1354	Valluru et al, 2019	WGS	Yes	Yes	No	No
SRR8474582	26040391	26040391	150	150	3906058650	3906058650	7812117300	11.1602	Valluru et al, 2019	WGS	Yes	Yes	No	No
SRR8474727	26074278	26074278	150	150	3911141700	3911141700	7822283400	11.1747	Valluru et al, 2019	WGS	Yes	Yes	No	No
SRR8474693	26267301	26267301	150	150	3940095150	3940095150	7880190300	11.2574	Valluru et al, 2019	WGS	Yes	Yes	No	No
SRR8474624	26756772	26756772	150	150	4013515800	4013515800	8027031600	11.4672	Valluru et al, 2019	WGS	Yes	Yes	No	No
SRR8474697	26817802	26817802	150	150	4022670300	4022670300	8045340600	11.4933	Valluru et al, 2019	WGS	Yes	Yes	No	No
SRR8474659	27017982	27017982	150	150	4052697300	4052697300	8105394600	11.5791	Valluru et al, 2019	WGS	Yes	Yes	No	No
SRR8474690	27126811	27126811	150	150	4069021650	4069021650	8138043300	11.6258	Valluru et al, 2019	WGS	Yes	Yes	No	No
SRR8474706	27304530	27304530	150	150	4095679500	4095679500	8191359000	11.7019	Valluru et al, 2019	WGS	Yes	Yes	No	No
SRR8474700	27309619	27309619	150	150	4096442850	4096442850	8192885700	11.7041	Valluru et al, 2019	WGS	Yes	Yes	No	No
SRR8474609	27470954	27470954	150	150	4120643100	4120643100	8241286200	11.7733	Valluru et al, 2019	WGS	Yes	Yes	No	No
SRR8474751	27602778	27602778	150	150	4140416700	4140416700	8280833400	11.8298	Valluru et al, 2019	WGS	Yes	Yes	No	No
SRR8474808	27677373	27677373	150	150	4151605950	4151605950	8303211900	11.8617	Valluru et al, 2019	WGS	Yes	Yes	No	No
SRR8474809	27677822	27677822	150	150	4151673300	4151673300	8303346600	11.8619	Valluru et al, 2019	WGS	Yes	Yes	No	No
SRR8474712	27726649	27726649	150	150	4158997350	4158997350	8317994700	11.8828	Valluru et al, 2019	WGS	Yes	Yes	No	No
SRR8474800	27910254	27910254	150	150	4186538100	4186538100	8373076200	11.9615	Valluru et al, 2019	WGS	Yes	Yes	No	No
SRR8474614	27928484	27928484	150	150	4189272600	4189272600	8378545200	11.9694	Valluru et al, 2019	WGS	Yes	Yes	No	No
SRR8474681	28111405	28111405	150	150	4216710750	4216710750	8433421500	12.0477	Valluru et al, 2019	WGS	Yes	Yes	No	No
SRR8474596	28174570	28174570	150	150	4226185500	4226185500	8452371000	12.0748	Valluru et al, 2019	WGS	Yes	Yes	No	No
SRR8474680	28475145	28475145	150	150	4271271750	4271271750	8542543500	12.2036	Valluru et al, 2019	WGS	Yes	Yes	No	No
SRR8474783	29027748	29027748	150	150	4354162200	4354162200	8708324400	12.4405	Valluru et al, 2019	WGS	Yes	Yes	No	No
SRR8474701	29222871	29222871	150	150	4383430650	4383430650	8766861300	12.5241	Valluru et al, 2019	WGS	Yes	Yes	No	No
SRR8474626	29341140	29341140	150	150	4401171000	4401171000	8802342000	12.5748	Valluru et al, 2019	WGS	Yes	Yes	No	No
SRR8474703	29368523	29368523	150	150	4405278450	4405278450	8810556900	12.5865	Valluru et al, 2019	WGS	Yes	Yes	No	No
SRR8474650	29649001	29649001	150	150	4447350150	4447350150	8894700300	12.7067	Valluru et al, 2019	WGS	Yes	Yes	No	No
SRR8474667	29672855	29672855	150	150	4450928250	4450928250	8901856500	12.7169	Valluru et al, 2019	WGS	Yes	Yes	No	No
SRR8474698	29690550	29690550	150	150	4453582500	4453582500	8907165000	12.7245	Valluru et al, 2019	WGS	Yes	Yes	No	No
SRR8474632	29802570	29802570	150	150	4470385500	4470385500	8940771000	12.7725	Valluru et al, 2019	WGS	Yes	Yes	No	No
SRR8474595	29813522	29813522	150	150	4472028300	4472028300	8944056600	12.7772	Valluru et al, 2019	WGS	Yes	Yes	No	No
SRR8474678	30056795	30056795	150	150	4508519250	4508519250	9017038500	12.8815	Valluru et al, 2019	WGS	Yes	Yes	No	No
SRR8474717	30281445	30281445	150	150	4542216750	4542216750	9084433500	12.9778	Valluru et al, 2019	WGS	Yes	Yes	No	No
SRR8474615	30287548	30287548	150	150	4543132200	4543132200	9086264400	12.9804	Valluru et al, 2019	WGS	Yes	Yes	No	No
SRR8474625	30584206	30584206	150	150	4587630900	4587630900	9175261800	13.1075	Valluru et al, 2019	WGS	Yes	Yes	No	No
SRR8474770	30714398	30714398	150	150	4607159700	4607159700	9214319400	13.1633	Valluru et al, 2019	WGS	Yes	Yes	No	No
SRR8474745	30759715	30759715	150	150	4613957250	4613957250	9227914500	13.1827	Valluru et al, 2019	WGS	Yes	Yes	No	No
SRR8474651	30876220	30876220	150	150	4631433000	4631433000	9262866000	13.2327	Valluru et al, 2019	WGS	Yes	Yes	No	No
SRR8474733	31014622	31014622	150	150	4652193300	4652193300	9304386600	13.292	Valluru et al, 2019	WGS	Yes	Yes	No	No
SRR8474599	31059897	31059897	150	150	4658984550	4658984550	9317969100	13.3114	Valluru et al, 2019	WGS	Yes	Yes	No	No
SRR8474576	31206647	31206647	150	150	4680997050	4680997050	9361994100	13.3743	Valluru et al, 2019	WGS	Yes	Yes	No	No
SRR8474622	31525383	31525383	150	150	4728807450	4728807450	9457614900	13.5109	Valluru et al, 2019	WGS	Yes	Yes	No	No
SRR8474775	31615100	31615100	150	150	4742265000	4742265000	9484530000	13.5493	Valluru et al, 2019	WGS	Yes	Yes	No	No
SRR8474805	32621503	32621503	150	150	4893225450	4893225450	9786450900	13.9806	Valluru et al, 2019	WGS	Yes	Yes	No	No
SRR8474594	32993444	32993444	150	150	4949016600	4949016600	9898033200	14.14	Valluru et al, 2019	WGS	Yes	Yes	No	No
SRR8474655	32998640	32998640	150	150	4949796000	4949796000	9899592000	14.1423	Valluru et al, 2019	WGS	Yes	Yes	No	No
SRR8474661	33240905	33240905	150	150	4986135750	4986135750	9972271500	14.2461	Valluru et al, 2019	WGS	Yes	Yes	No	No
SRR8474699	33342673	33342673	150	150	5001400950	5001400950	10002801900	14.2897	Valluru et al, 2019	WGS	Yes	Yes	No	No
SRR562875	50510735	50510735	100	100	5051073500	5051073500	10102147000	14.4316	Guo et al, 2020	WGS	Yes	Yes	No	No
SRR8474779	33969785	33969785	150	150	5095467750	5095467750	10190935500	14.5585	Valluru et al, 2019	WGS	Yes	Yes	No	No
SRR8474723	34010977	34010977	150	150	5101646550	5101646550	10203293100	14.5761	Valluru et al, 2019	WGS	Yes	Yes	No	No
SRR8474687	34063563	34063563	150	150	5109534450	5109534450	10219068900	14.5987	Valluru et al, 2019	WGS	Yes	Yes	No	No
SRR8474658	34129438	34129438	150	150	5119415700	5119415700	10238831400	14.6269	Valluru et al, 2019	WGS	Yes	Yes	No	No
SRR8474771	34241343	34241343	150	150	5136201450	5136201450	10272402900	14.6749	Valluru et al, 2019	WGS	Yes	Yes	No	No
SRR4028746	51372841	51372841	100	100	5137284100	5137284100	10274568200	14.678	Guo et al, 2020	WGS	Yes	Yes	No	No
SRR8474583	34773938	34773938	150	150	5216090700	5216090700	10432181400	14.9031	Valluru et al, 2019	WGS	Yes	Yes	No	No
SRR8474752	34794417	34794417	150	150	5219162550	5219162550	10438325100	14.9119	Valluru et al, 2019	WGS	Yes	Yes	No	No
SRR8474585	34960250	34960250	150	150	5244037500	5244037500	10488075000	14.983	Valluru et al, 2019	WGS	Yes	Yes	No	No
SRR8474782	35188133	35188133	150	150	5278219950	5278219950	10556439900	15.0806	Valluru et al, 2019	WGS	Yes	Yes	No	No
SRR8474606	35217164	35217164	150	150	5282574600	5282574600	10565149200	15.0931	Valluru et al, 2019	WGS	Yes	Yes	No	No
SRR8474738	35501926	35501926	150	150	5325288900	5325288900	10650577800	15.2151	Valluru et al, 2019	WGS	Yes	Yes	No	No
SRR8474660	35547229	35547229	150	150	5332084350	5332084350	10664168700	15.2345	Valluru et al, 2019	WGS	Yes	Yes	No	No
SRR8474724	35753975	35753975	150	150	5363096250	5363096250	10726192500	15.3231	Valluru et al, 2019	WGS	Yes	Yes	No	No
SRR8474684	35789401	35789401	150	150	5368410150	5368410150	10736820300	15.3383	Valluru et al, 2019	WGS	Yes	Yes	No	No
SRR8474802	35835489	35835489	150	150	5375323350	5375323350	10750646700	15.3581	Valluru et al, 2019	WGS	Yes	Yes	No	No
SRR8474671	35883394	35883394	150	150	5382509100	5382509100	10765018200	15.3786	Valluru et al, 2019	WGS	Yes	Yes	No	No
SRR8474719	36182655	36182655	150	150	5427398250	5427398250	10854796500	15.5069	Valluru et al, 2019	WGS	Yes	Yes	No	No
SRR8474787	36770699	36770699	150	150	5515604850	5515604850	11031209700	15.7589	Valluru et al, 2019	WGS	Yes	Yes	No	No
SRR8474746	36833435	36833435	150	150	5525015250	5525015250	11050030500	15.7858	Valluru et al, 2019	WGS	Yes	Yes	No	No
SRR8474573	37199776	37199776	150	150	5579966400	5579966400	11159932800	15.9428	Valluru et al, 2019	WGS	Yes	Yes	No	No
SRR8474801	37631642	37631642	150	150	5644746300	5644746300	11289492600	16.1278	Valluru et al, 2019	WGS	Yes	Yes	No	No
SRR8474640	37632004	37632004	150	150	5644800600	5644800600	11289601200	16.128	Valluru et al, 2019	WGS	Yes	Yes	No	No
SRR8474789	38049327	38049327	150	150	5707399050	5707399050	11414798100	16.3069	Valluru et al, 2019	WGS	Yes	Yes	No	No
SRR8474743	38351655	38351655	150	150	5752748250	5752748250	11505496500	16.4364	Valluru et al, 2019	WGS	Yes	Yes	No	No
SRR8474709	38418780	38418780	150	150	5762817000	5762817000	11525634000	16.4652	Valluru et al, 2019	WGS	Yes	Yes	No	No
SRR8474613	38439678	38439678	150	150	5765951700	5765951700	11531903400	16.4741	Valluru et al, 2019	WGS	Yes	Yes	No	No
SRR8474811	38486526	38486526	150	150	5772978900	5772978900	11545957800	16.4942	Valluru et al, 2019	WGS	Yes	Yes	No	No
SRR8474793	38814884	38814884	150	150	5822232600	5822232600	11644465200	16.635	Valluru et al, 2019	WGS	Yes	Yes	No	No
SRR8474612	38864946	38864946	150	150	5829741900	5829741900	11659483800	16.6564	Valluru et al, 2019	WGS	Yes	Yes	No	No
SRR8474784	38959180	38959180	150	150	5843877000	5843877000	11687754000	16.6968	Valluru et al, 2019	WGS	Yes	Yes	No	No
SRR8474725	39047828	39047828	150	150	5857174200	5857174200	11714348400	16.7348	Valluru et al, 2019	WGS	Yes	Yes	No	No
SRR8474769	39330262	39330262	150	150	5899539300	5899539300	11799078600	16.8558	Valluru et al, 2019	WGS	Yes	Yes	No	No
SRR8474799	39964148	39964148	150	150	5994622200	5994622200	11989244400	17.1275	Valluru et al, 2019	WGS	Yes	Yes	No	No
SRR8474674	39973983	39973983	150	150	5996097450	5996097450	11992194900	17.1317	Valluru et al, 2019	WGS	Yes	Yes	No	No
SRR8474665	40202993	40202993	150	150	6030448950	6030448950	12060897900	17.2299	Valluru et al, 2019	WGS	Yes	Yes	No	No
SRR8474765	40884016	40884016	150	150	6132602400	6132602400	12265204800	17.5217	Valluru et al, 2019	WGS	Yes	Yes	No	No
SRR8474739	41108830	41108830	150	150	6166324500	6166324500	12332649000	17.6181	Valluru et al, 2019	WGS	Yes	Yes	No	No
SRR8474634	41842854	41842854	150	150	6276428100	6276428100	12552856200	17.9327	Valluru et al, 2019	WGS	Yes	Yes	No	No
SRR8474778	41962635	41962635	150	150	6294395250	6294395250	12588790500	17.984	Valluru et al, 2019	WGS	Yes	Yes	No	No
SRR562213	63129746	63129746	100	100	6312974600	6312974600	12625949200	18.0371	Guo et al, 2020	WGS	Yes	Yes	No	No
SRR8474762	42258691	42258691	150	150	6338803650	6338803650	12677607300	18.1109	Valluru et al, 2019	WGS	Yes	Yes	No	No
SRR8474761	42489555	42489555	150	150	6373433250	6373433250	12746866500	18.2098	Valluru et al, 2019	WGS	Yes	Yes	No	No
SRR8474734	42754509	42754509	150	150	6413176350	6413176350	12826352700	18.3234	Valluru et al, 2019	WGS	Yes	Yes	No	No
SRR8474631	43132450	43132450	150	150	6469867500	6469867500	12939735000	18.4853	Valluru et al, 2019	WGS	Yes	Yes	No	No
SRR8474731	43158086	43158086	150	150	6473712900	6473712900	12947425800	18.4963	Valluru et al, 2019	WGS	Yes	Yes	No	No
SRR8474806	43769645	43769645	150	150	6565446750	6565446750	13130893500	18.7584	Valluru et al, 2019	WGS	Yes	Yes	No	No
SRR8474673	44049514	44049514	150	150	6607427100	6607427100	13214854200	18.8784	Valluru et al, 2019	WGS	Yes	Yes	No	No
SRR8474798	44206530	44206530	150	150	6630979500	6630979500	13261959000	18.9457	Valluru et al, 2019	WGS	Yes	Yes	No	No
SRR8474581	44287683	44287683	150	150	6643152450	6643152450	13286304900	18.9804	Valluru et al, 2019	WGS	Yes	Yes	No	No
SRR8474575	45250216	45250216	150	150	6787532400	6787532400	13575064800	19.3929	Valluru et al, 2019	WGS	Yes	Yes	No	No
SRR8474754	45380217	45380217	150	150	6807032550	6807032550	13614065100	19.4487	Valluru et al, 2019	WGS	Yes	Yes	No	No
SRR8474670	45907294	45907294	150	150	6886094100	6886094100	13772188200	19.6746	Valluru et al, 2019	WGS	Yes	Yes	No	No
SRR561755	69228771	69228771	100	100	6922877100	6922877100	13845754200	19.7796	Guo et al, 2020	WGS	Yes	Yes	No	No
SRR561908	70097341	70097341	100	100	7009734100	7009734100	14019468200	20.0278	Guo et al, 2020	WGS	Yes	Yes	No	No
SRR8474740	47290040	47290040	150	150	7093506000	7093506000	14187012000	20.2672	Valluru et al, 2019	WGS	Yes	Yes	No	No
SRR8474692	47380291	47380291	150	150	7107043650	7107043650	14214087300	20.3058	Valluru et al, 2019	WGS	Yes	Yes	No	No
SRR8474763	47894624	47894624	150	150	7184193600	7184193600	14368387200	20.5263	Valluru et al, 2019	WGS	Yes	Yes	No	No
SRR8474757	47996491	47996491	150	150	7199473650	7199473650	14398947300	20.5699	Valluru et al, 2019	WGS	Yes	Yes	No	No
SRR8474737	48791028	48791028	150	150	7318654200	7318654200	14637308400	20.9104	Valluru et al, 2019	WGS	Yes	Yes	No	No
SRR8474768	49121163	49121163	150	150	7368174450	7368174450	14736348900	21.0519	Valluru et al, 2019	WGS	Yes	Yes	No	No
SRR562954	74009432	74009432	100	100	7400943200	7400943200	14801886400	21.1456	Guo et al, 2020	WGS	Yes	Yes	No	No
SRR8474602	49359544	49359544	150	150	7403931600	7403931600	14807863200	21.1541	Valluru et al, 2019	WGS	Yes	Yes	No	No
SRR8474749	49997853	49997853	150	150	7499677950	7499677950	14999355900	21.4277	Valluru et al, 2019	WGS	Yes	Yes	No	No
SRR8474637	50256924	50256924	150	150	7538538600	7538538600	15077077200	21.5387	Valluru et al, 2019	WGS	Yes	Yes	No	No
SRR562491	75528605	75528605	100	100	7552860500	7552860500	15105721000	21.5796	Guo et al, 2020	WGS	Yes	Yes	No	No
SRR8474682	50558850	50558850	150	150	7583827500	7583827500	15167655000	21.6681	Valluru et al, 2019	WGS	Yes	Yes	No	No
SRR8474635	51071613	51071613	150	150	7660741950	7660741950	15321483900	21.8878	Valluru et al, 2019	WGS	Yes	Yes	No	No
SRR8474747	52014844	52014844	150	150	7802226600	7802226600	15604453200	22.2921	Valluru et al, 2019	WGS	Yes	Yes	No	No
SRR562030	78075743	78075743	100	100	7807574300	7807574300	15615148600	22.3074	Guo et al, 2020	WGS	Yes	Yes	No	No
SRR8474587	52072504	52072504	150	150	7810875600	7810875600	15621751200	22.3168	Valluru et al, 2019	WGS	Yes	Yes	No	No
SRR8474732	52092243	52092243	150	150	7813836450	7813836450	15627672900	22.3252	Valluru et al, 2019	WGS	Yes	Yes	No	No
SRR8474598	52475440	52475440	150	150	7871316000	7871316000	15742632000	22.4895	Valluru et al, 2019	WGS	Yes	Yes	No	No
SRR8474691	52636202	52636202	150	150	7895430300	7895430300	15790860600	22.5584	Valluru et al, 2019	WGS	Yes	Yes	No	No
SRR8474623	52874604	52874604	150	150	7931190600	7931190600	15862381200	22.6605	Valluru et al, 2019	WGS	Yes	Yes	No	No
SRR8474652	53619123	53619123	150	150	8042868450	8042868450	16085736900	22.9796	Valluru et al, 2019	WGS	Yes	Yes	No	No
SRR8474721	55583147	55583147	150	150	8337472050	8337472050	16674944100	23.8213	Valluru et al, 2019	WGS	Yes	Yes	No	No
SRR8474675	57142350	57142350	150	150	8571352500	8571352500	17142705000	24.4896	Valluru et al, 2019	WGS	Yes	Yes	No	No
SRR8474656	57815633	57815633	150	150	8672344950	8672344950	17344689900	24.7781	Valluru et al, 2019	WGS	Yes	Yes	No	No
SRR8474688	59733783	59733783	150	150	8960067450	8960067450	17920134900	25.6002	Valluru et al, 2019	WGS	Yes	Yes	No	No
SRR8474729	60761045	60761045	150	150	9114156750	9114156750	18228313500	26.0404	Valluru et al, 2019	WGS	Yes	Yes	No	No
SRR8474797	63176328	63176328	150	150	9476449200	9476449200	18952898400	27.0756	Valluru et al, 2019	WGS	Yes	Yes	No	No
SRR8474664	63355717	63355717	150	150	9503357550	9503357550	19006715100	27.1525	Valluru et al, 2019	WGS	Yes	Yes	No	No
SRR8474714	64255941	64255941	150	150	9638391150	9638391150	19276782300	27.5383	Valluru et al, 2019	WGS	Yes	Yes	No	No
SRR8474629	64412031	64412031	150	150	9661804650	9661804650	19323609300	27.6052	Valluru et al, 2019	WGS	Yes	Yes	No	No
SRR8474679	65124448	65124448	150	150	9768667200	9768667200	19537334400	27.9105	Valluru et al, 2019	WGS	Yes	Yes	No	No
SRR8474741	67788819	67788819	150	150	10168322850	10168322850	20336645700	29.0524	Valluru et al, 2019	WGS	Yes	Yes	No	No
SRR8474785	87659476	87659476	150	150	13148921400	13148921400	26297842800	37.5683	Valluru et al, 2019	WGS	Yes	Yes	No	No
SRR8474707	88107499	88107499	150	150	13216124850	13216124850	26432249700	37.7604	Valluru et al, 2019	WGS	Yes	Yes	No	No
SRR8474705	112028288	112028288	150	150	16804243200	16804243200	33608486400	48.0121	Valluru et al, 2019	WGS	Yes	Yes	No	No
SRR485949	176128550	176128550	107	93	18845754850	16379955150	35225710000	50.3224	Guo et al, 2020	WGS	Yes	Yes	No	No
SRR4028760	185160372	185160372	100	100	18516037200	18516037200	37032074400	52.903	Guo et al, 2020	WGS	Yes	Yes	No	No
SRR486615	185926216	185926216	107	93	19894105112	17291138088	37185243200	53.1218	Guo et al, 2020	WGS	Yes	Yes	No	No
SRR485950	188337860	188337860	107	93	20152151020	17515420980	37667572000	53.8108	Guo et al, 2020	WGS	Yes	Yes	No	No
SRR4028801	192554488	192554488	100	100	19255448800	19255448800	38510897600	55.0156	Guo et al, 2020	WGS	Yes	Yes	No	No
SRR4028805	193223165	193223165	100	100	19322316500	19322316500	38644633000	55.2066	Guo et al, 2020	WGS	Yes	Yes	No	No
SRR4030046	193690290	193690290	100	100	19369029000	19369029000	38738058000	55.3401	Guo et al, 2020	WGS	Yes	Yes	No	No
SRR485885	205197143	205197143	107	93	21956094301	19083334299	41039428600	58.6278	Guo et al, 2020	WGS	Yes	Yes	No	No
SRR4028749	209012505	209012505	100	100	20901250500	20901250500	41802501000	59.7179	Guo et al, 2020	WGS	Yes	Yes	No	No
SRR4028763	212710435	212710435	100	100	21271043500	21271043500	42542087000	60.7744	Guo et al, 2020	WGS	Yes	Yes	No	No
SRR8474619	180918878	180918878	150	150	27137831700	27137831700	54275663400	77.5367	Valluru et al, 2019	WGS	Yes	Yes	No	No
SRP116940	13225462	13225462	150	150	1983819300	1983819300	3967638600	5.6681	Guo et al, 2020	RNASeq	No	No	Yes	No
SRP116938	13661683	13661683	150	150	2049252450	2049252450	4098504900	5.855	Guo et al, 2020	RNASeq	No	No	Yes	No
SRP116939	14226779	14226779	150	150	2134016850	2134016850	4268033700	6.0972	Guo et al, 2020	RNASeq	No	No	Yes	No
SRP024583	14376877	14376877	150	150	2156531550	2156531550	4313063100	6.1615	Guo et al, 2020	RNASeq	No	No	Yes	No
SRP116981	14872124	14872124	150	150	2230818600	2230818600	4461637200	6.3738	Guo et al, 2020	RNASeq	No	No	Yes	No
SRP116995	15011106	15011106	150	150	2251665900	2251665900	4503331800	6.4333	Guo et al, 2020	RNASeq	No	No	Yes	No
SRP116972	15022400	15022400	150	150	2253360000	2253360000	4506720000	6.4382	Guo et al, 2020	RNASeq	No	No	Yes	No
SRP116991	15658638	15658638	150	150	2348795700	2348795700	4697591400	6.7108	Guo et al, 2020	RNASeq	No	No	Yes	No
SRP116992	16039565	16039565	150	150	2405934750	2405934750	4811869500	6.8741	Guo et al, 2020	RNASeq	No	No	Yes	No
SRP117001	16161993	16161993	150	150	2424298950	2424298950	4848597900	6.9266	Guo et al, 2020	RNASeq	No	No	Yes	No
SRP116942	16301191	16301191	150	150	2445178650	2445178650	4890357300	6.9862	Guo et al, 2020	RNASeq	No	No	Yes	No
SRP116941	16348461	16348461	150	150	2452269150	2452269150	4904538300	7.0065	Guo et al, 2020	RNASeq	No	No	Yes	No
SRP116943	16886333	16886333	150	150	2532949950	2532949950	5065899900	7.237	Guo et al, 2020	RNASeq	No	No	Yes	No
SRP116931	18140295	18140295	150	150	2721044250	2721044250	5442088500	7.7744	Guo et al, 2020	RNASeq	No	No	Yes	No
SRP024581	18783844	18783844	150	150	2817576600	2817576600	5635153200	8.0502	Guo et al, 2020	RNASeq	No	No	Yes	No
SRP024579	18991040	18991040	150	150	2848656000	2848656000	5697312000	8.139	Guo et al, 2020	RNASeq	No	No	Yes	No
SRP024578	19353332	19353332	150	150	2902999800	2902999800	5805999600	8.2943	Guo et al, 2020	RNASeq	No	No	Yes	No
SRP024582	19910935	19910935	150	150	2986640250	2986640250	5973280500	8.5333	Guo et al, 2020	RNASeq	No	No	Yes	No
SRP024580	20790361	20790361	150	150	3118554150	3118554150	6237108300	8.9102	Guo et al, 2020	RNASeq	No	No	Yes	No
SRP117008	23815905	23815905	150	150	3572385750	3572385750	7144771500	10.2068	Guo et al, 2020	RNASeq	No	No	Yes	No
SRP116975	29510707	29510707	150	150	4426606050	4426606050	8853212100	12.6474	Guo et al, 2020	RNASeq	No	No	Yes	No
SRP024585	33662767	33662767	150	150	5049415050	5049415050	10098830100	14.4269	Guo et al, 2020	RNASeq	No	No	Yes	No
SRP024584	40429664	40429664	150	150	6064449600	6064449600	12128899200	17.327	Guo et al, 2020	RNASeq	No	No	Yes	No
SRP015362	88734361	88734361	100	100	8873436100	8873436100	17746872200	25.3527	Guo et al, 2020	RNASeq	No	No	Yes	No
SRP116976	92023553	92023553	100	100	9202355300	9202355300	18404710600	26.2924	Guo et al, 2020	RNASeq	No	No	Yes	No
SRR10376302	65061449		101		6571206349		6571206349		Abdel-Ghany et al, 2020	RNASeq	No	No	No	Yes	DR1_1Hr_Control_Rep1
SRR10376301	61906735		101		6252580235		6252580235		Abdel-Ghany et al, 2020	RNASeq	No	No	No	Yes	DR1_1Hr_Control_Rep2
SRR10376276	64496987		101		6514195687		6514195687		Abdel-Ghany et al, 2020	RNASeq	No	No	No	Yes	DR1_1Hr_Treated_Rep1
SRR10376295	61128425		101		6173970925		6173970925		Abdel-Ghany et al, 2020	RNASeq	No	No	No	Yes	DR1_1Hr_Treated_Rep2
SRR10376292	67295927		101		6796888627		6796888627		Abdel-Ghany et al, 2020	RNASeq	No	No	No	Yes	DR1_6Hr_Control_Rep1
SRR10376291	63032153		101		6366247453		6366247453		Abdel-Ghany et al, 2020	RNASeq	No	No	No	Yes	DR1_6Hr_Control_Rep2
SRR10376290	63301223		101		6393423523		6393423523		Abdel-Ghany et al, 2020	RNASeq	No	No	No	Yes	DR1_6Hr_Treated_Rep1
SRR10376289	67563755		101		6823939255		6823939255		Abdel-Ghany et al, 2020	RNASeq	No	No	No	Yes	DR1_6Hr_Treated_Rep2
SRR10376288	57833945		101		5841228445		5841228445		Abdel-Ghany et al, 2020	RNASeq	No	No	No	Yes	DR2_1Hr_Control_Rep1
SRR10376287	71505412		101		7222046612		7222046612		Abdel-Ghany et al, 2020	RNASeq	No	No	No	Yes	DR2_1Hr_Control_Rep2
SRR10376286	72494013		101		7321895313		7321895313		Abdel-Ghany et al, 2020	RNASeq	No	No	No	Yes	DR2_1Hr_Treated_Rep1
SRR10376285	68159327		101		6884092027		6884092027		Abdel-Ghany et al, 2020	RNASeq	No	No	No	Yes	DR2_1Hr_Treated_Rep2
SRR10376284	100647508		100		10064750800		10064750800		Abdel-Ghany et al, 2020	RNASeq	No	No	No	Yes	DR2_6Hr_Control_Rep1
SRR10376283	109847109		100		10984710900		10984710900		Abdel-Ghany et al, 2020	RNASeq	No	No	No	Yes	DR2_6Hr_Control_Rep2
SRR10376282	99921071		100		9992107100		9992107100		Abdel-Ghany et al, 2020	RNASeq	No	No	No	Yes	DR2_6Hr_Treated_Rep1
SRR10376281	74737856		100		7473785600		7473785600		Abdel-Ghany et al, 2020	RNASeq	No	No	No	Yes	DR2_6Hr_Treated_Rep2
SRR10376280	61687973		101		6230485273		6230485273		Abdel-Ghany et al, 2020	RNASeq	No	No	No	Yes	DS1_1Hr_Control_Rep1
SRR10376279	69959392		101		7065898592		7065898592		Abdel-Ghany et al, 2020	RNASeq	No	No	No	Yes	DS1_1Hr_Control_Rep2
SRR10376278	63245326		101		6387777926		6387777926		Abdel-Ghany et al, 2020	RNASeq	No	No	No	Yes	DS1_1Hr_Treated_Rep1
SRR10376277	60165287		101		6076693987		6076693987		Abdel-Ghany et al, 2020	RNASeq	No	No	No	Yes	DS1_1Hr_Treated_Rep2
SRR10376275	65669704		101		6632640104		6632640104		Abdel-Ghany et al, 2020	RNASeq	No	No	No	Yes	DS1_6Hr_Control_Rep1
SRR10376274	60634064		101		6124040464		6124040464		Abdel-Ghany et al, 2020	RNASeq	No	No	No	Yes	DS1_6Hr_Control_Rep2
SRR10376273	69758589		101		7045617489		7045617489		Abdel-Ghany et al, 2020	RNASeq	No	No	No	Yes	DS1_6Hr_Treated_Rep1
SRR10376272	67321502		101		6799471702		6799471702		Abdel-Ghany et al, 2020	RNASeq	No	No	No	Yes	DS1_6Hr_Treated_Rep2
SRR10376271	56176540		101		5673830540		5673830540		Abdel-Ghany et al, 2020	RNASeq	No	No	No	Yes	DS2_1Hr_Control_Rep1
SRR10376300	59256649		101		5984921549		5984921549		Abdel-Ghany et al, 2020	RNASeq	No	No	No	Yes	DS2_1Hr_Control_Rep2
SRR10376299	49717555		101		5021473055		5021473055		Abdel-Ghany et al, 2020	RNASeq	No	No	No	Yes	DS2_1Hr_Treated_Rep1
SRR10376298	60108373		101		6070945673		6070945673		Abdel-Ghany et al, 2020	RNASeq	No	No	No	Yes	DS2_1Hr_Treated_Rep2
SRR10376297	60664201		101		6127084301		6127084301		Abdel-Ghany et al, 2020	RNASeq	No	No	No	Yes	DS2_6Hr_Control_Rep1
SRR10376296	62174373		101		6279611673		6279611673		Abdel-Ghany et al, 2020	RNASeq	No	No	No	Yes	DS2_6Hr_Control_Rep2
SRR10376294	54688726		101		5523561326		5523561326		Abdel-Ghany et al, 2020	RNASeq	No	No	No	Yes	DS2_6Hr_Treated_Rep1
SRR10376293	56255733		101		5681829033		5681829033		Abdel-Ghany et al, 2020	RNASeq	No	No	No	Yes	DS2_6Hr_Treated_Rep2

## Sheet: Table2
Table 2: The summary of gene presents in each sorghum accession
Gene id	Accessions having gene	Sorghum accessions
Sobic.001G000200.v3.1	354	IS1004,IS10302,IS1212,IS1219,IS1233,IS12697,IS12937,IS12945,IS13294,IS13444,IS13549,IS13809,IS15401,IS15466,IS15744,IS15845,IS15931,IS18484,IS18758,IS19153,IS20740,IS20743,IS20956,IS21055,IS21219,IS21645,IS22294,IS23216,IS23496,IS23514,IS23520,IS23521,IS23590,IS23684,IS23891,IS2391,IS23992,IS24139,IS24218,IS24503,IS24939,IS24953,IS25395,IS25989,IS26694,IS26737,IS27034,IS27557,IS27697,IS27786,IS28…
Sobic.001G000700.v3.1	354	IS1004,IS10302,IS1212,IS1219,IS1233,IS12697,IS12937,IS12945,IS13294,IS13444,IS13549,IS13809,IS15401,IS15466,IS15744,IS15845,IS15931,IS18484,IS18758,IS19153,IS20740,IS20743,IS20956,IS21055,IS21219,IS21645,IS22294,IS23216,IS23496,IS23514,IS23520,IS23521,IS23590,IS23684,IS23891,IS2391,IS23992,IS24139,IS24218,IS24503,IS24939,IS24953,IS25395,IS25989,IS26694,IS26737,IS27034,IS27557,IS27697,IS27786,IS28…
Sobic.001G001200.v3.1	354	IS1004,IS10302,IS1212,IS1219,IS1233,IS12697,IS12937,IS12945,IS13294,IS13444,IS13549,IS13809,IS15401,IS15466,IS15744,IS15845,IS15931,IS18484,IS18758,IS19153,IS20740,IS20743,IS20956,IS21055,IS21219,IS21645,IS22294,IS23216,IS23496,IS23514,IS23520,IS23521,IS23590,IS23684,IS23891,IS2391,IS23992,IS24139,IS24218,IS24503,IS24939,IS24953,IS25395,IS25989,IS26694,IS26737,IS27034,IS27557,IS27697,IS27786,IS28…
Sobic.001G001300.v3.1	354	IS1004,IS10302,IS1212,IS1219,IS1233,IS12697,IS12937,IS12945,IS13294,IS13444,IS13549,IS13809,IS15401,IS15466,IS15744,IS15845,IS15931,IS18484,IS18758,IS19153,IS20740,IS20743,IS20956,IS21055,IS21219,IS21645,IS22294,IS23216,IS23496,IS23514,IS23520,IS23521,IS23590,IS23684,IS23891,IS2391,IS23992,IS24139,IS24218,IS24503,IS24939,IS24953,IS25395,IS25989,IS26694,IS26737,IS27034,IS27557,IS27697,IS27786,IS28…
Sobic.001G001400.v3.1	354	IS1004,IS10302,IS1212,IS1219,IS1233,IS12697,IS12937,IS12945,IS13294,IS13444,IS13549,IS13809,IS15401,IS15466,IS15744,IS15845,IS15931,IS18484,IS18758,IS19153,IS20740,IS20743,IS20956,IS21055,IS21219,IS21645,IS22294,IS23216,IS23496,IS23514,IS23520,IS23521,IS23590,IS23684,IS23891,IS2391,IS23992,IS24139,IS24218,IS24503,IS24939,IS24953,IS25395,IS25989,IS26694,IS26737,IS27034,IS27557,IS27697,IS27786,IS28…
Sobic.001G001700.v3.1	354	IS1004,IS10302,IS1212,IS1219,IS1233,IS12697,IS12937,IS12945,IS13294,IS13444,IS13549,IS13809,IS15401,IS15466,IS15744,IS15845,IS15931,IS18484,IS18758,IS19153,IS20740,IS20743,IS20956,IS21055,IS21219,IS21645,IS22294,IS23216,IS23496,IS23514,IS23520,IS23521,IS23590,IS23684,IS23891,IS2391,IS23992,IS24139,IS24218,IS24503,IS24939,IS24953,IS25395,IS25989,IS26694,IS26737,IS27034,IS27557,IS27697,IS27786,IS28…
Sobic.001G001800.v3.1	354	IS1004,IS10302,IS1212,IS1219,IS1233,IS12697,IS12937,IS12945,IS13294,IS13444,IS13549,IS13809,IS15401,IS15466,IS15744,IS15845,IS15931,IS18484,IS18758,IS19153,IS20740,IS20743,IS20956,IS21055,IS21219,IS21645,IS22294,IS23216,IS23496,IS23514,IS23520,IS23521,IS23590,IS23684,IS23891,IS2391,IS23992,IS24139,IS24218,IS24503,IS24939,IS24953,IS25395,IS25989,IS26694,IS26737,IS27034,IS27557,IS27697,IS27786,IS28…
Sobic.001G002000.v3.1	354	IS1004,IS10302,IS1212,IS1219,IS1233,IS12697,IS12937,IS12945,IS13294,IS13444,IS13549,IS13809,IS15401,IS15466,IS15744,IS15845,IS15931,IS18484,IS18758,IS19153,IS20740,IS20743,IS20956,IS21055,IS21219,IS21645,IS22294,IS23216,IS23496,IS23514,IS23520,IS23521,IS23590,IS23684,IS23891,IS2391,IS23992,IS24139,IS24218,IS24503,IS24939,IS24953,IS25395,IS25989,IS26694,IS26737,IS27034,IS27557,IS27697,IS27786,IS28…
Sobic.001G002050.v3.1	354	IS1004,IS10302,IS1212,IS1219,IS1233,IS12697,IS12937,IS12945,IS13294,IS13444,IS13549,IS13809,IS15401,IS15466,IS15744,IS15845,IS15931,IS18484,IS18758,IS19153,IS20740,IS20743,IS20956,IS21055,IS21219,IS21645,IS22294,IS23216,IS23496,IS23514,IS23520,IS23521,IS23590,IS23684,IS23891,IS2391,IS23992,IS24139,IS24218,IS24503,IS24939,IS24953,IS25395,IS25989,IS26694,IS26737,IS27034,IS27557,IS27697,IS27786,IS28…
Sobic.001G002200.v3.1	354	IS1004,IS10302,IS1212,IS1219,IS1233,IS12697,IS12937,IS12945,IS13294,IS13444,IS13549,IS13809,IS15401,IS15466,IS15744,IS15845,IS15931,IS18484,IS18758,IS19153,IS20740,IS20743,IS20956,IS21055,IS21219,IS21645,IS22294,IS23216,IS23496,IS23514,IS23520,IS23521,IS23590,IS23684,IS23891,IS2391,IS23992,IS24139,IS24218,IS24503,IS24939,IS24953,IS25395,IS25989,IS26694,IS26737,IS27034,IS27557,IS27697,IS27786,IS28…
Sobic.001G002500.v3.1	354	IS1004,IS10302,IS1212,IS1219,IS1233,IS12697,IS12937,IS12945,IS13294,IS13444,IS13549,IS13809,IS15401,IS15466,IS15744,IS15845,IS15931,IS18484,IS18758,IS19153,IS20740,IS20743,IS20956,IS21055,IS21219,IS21645,IS22294,IS23216,IS23496,IS23514,IS23520,IS23521,IS23590,IS23684,IS23891,IS2391,IS23992,IS24139,IS24218,IS24503,IS24939,IS24953,IS25395,IS25989,IS26694,IS26737,IS27034,IS27557,IS27697,IS27786,IS28…
Sobic.001G002600.v3.1	354	IS1004,IS10302,IS1212,IS1219,IS1233,IS12697,IS12937,IS12945,IS13294,IS13444,IS13549,IS13809,IS15401,IS15466,IS15744,IS15845,IS15931,IS18484,IS18758,IS19153,IS20740,IS20743,IS20956,IS21055,IS21219,IS21645,IS22294,IS23216,IS23496,IS23514,IS23520,IS23521,IS23590,IS23684,IS23891,IS2391,IS23992,IS24139,IS24218,IS24503,IS24939,IS24953,IS25395,IS25989,IS26694,IS26737,IS27034,IS27557,IS27697,IS27786,IS28…
Sobic.001G002650.v3.1	354	IS1004,IS10302,IS1212,IS1219,IS1233,IS12697,IS12937,IS12945,IS13294,IS13444,IS13549,IS13809,IS15401,IS15466,IS15744,IS15845,IS15931,IS18484,IS18758,IS19153,IS20740,IS20743,IS20956,IS21055,IS21219,IS21645,IS22294,IS23216,IS23496,IS23514,IS23520,IS23521,IS23590,IS23684,IS23891,IS2391,IS23992,IS24139,IS24218,IS24503,IS24939,IS24953,IS25395,IS25989,IS26694,IS26737,IS27034,IS27557,IS27697,IS27786,IS28…
Sobic.001G002700.v3.1	354	IS1004,IS10302,IS1212,IS1219,IS1233,IS12697,IS12937,IS12945,IS13294,IS13444,IS13549,IS13809,IS15401,IS15466,IS15744,IS15845,IS15931,IS18484,IS18758,IS19153,IS20740,IS20743,IS20956,IS21055,IS21219,IS21645,IS22294,IS23216,IS23496,IS23514,IS23520,IS23521,IS23590,IS23684,IS23891,IS2391,IS23992,IS24139,IS24218,IS24503,IS24939,IS24953,IS25395,IS25989,IS26694,IS26737,IS27034,IS27557,IS27697,IS27786,IS28…
Sobic.001G002800.v3.1	354	IS1004,IS10302,IS1212,IS1219,IS1233,IS12697,IS12937,IS12945,IS13294,IS13444,IS13549,IS13809,IS15401,IS15466,IS15744,IS15845,IS15931,IS18484,IS18758,IS19153,IS20740,IS20743,IS20956,IS21055,IS21219,IS21645,IS22294,IS23216,IS23496,IS23514,IS23520,IS23521,IS23590,IS23684,IS23891,IS2391,IS23992,IS24139,IS24218,IS24503,IS24939,IS24953,IS25395,IS25989,IS26694,IS26737,IS27034,IS27557,IS27697,IS27786,IS28…
Sobic.001G003000.v3.1	354	IS1004,IS10302,IS1212,IS1219,IS1233,IS12697,IS12937,IS12945,IS13294,IS13444,IS13549,IS13809,IS15401,IS15466,IS15744,IS15845,IS15931,IS18484,IS18758,IS19153,IS20740,IS20743,IS20956,IS21055,IS21219,IS21645,IS22294,IS23216,IS23496,IS23514,IS23520,IS23521,IS23590,IS23684,IS23891,IS2391,IS23992,IS24139,IS24218,IS24503,IS24939,IS24953,IS25395,IS25989,IS26694,IS26737,IS27034,IS27557,IS27697,IS27786,IS28…
Sobic.001G003100.v3.1	354	IS1004,IS10302,IS1212,IS1219,IS1233,IS12697,IS12937,IS12945,IS13294,IS13444,IS13549,IS13809,IS15401,IS15466,IS15744,IS15845,IS15931,IS18484,IS18758,IS19153,IS20740,IS20743,IS20956,IS21055,IS21219,IS21645,IS22294,IS23216,IS23496,IS23514,IS23520,IS23521,IS23590,IS23684,IS23891,IS2391,IS23992,IS24139,IS24218,IS24503,IS24939,IS24953,IS25395,IS25989,IS26694,IS26737,IS27034,IS27557,IS27697,IS27786,IS28…
Sobic.001G003200.v3.1	354	IS1004,IS10302,IS1212,IS1219,IS1233,IS12697,IS12937,IS12945,IS13294,IS13444,IS13549,IS13809,IS15401,IS15466,IS15744,IS15845,IS15931,IS18484,IS18758,IS19153,IS20740,IS20743,IS20956,IS21055,IS21219,IS21645,IS22294,IS23216,IS23496,IS23514,IS23520,IS23521,IS23590,IS23684,IS23891,IS2391,IS23992,IS24139,IS24218,IS24503,IS24939,IS24953,IS25395,IS25989,IS26694,IS26737,IS27034,IS27557,IS27697,IS27786,IS28…
Sobic.001G003500.v3.1	354	IS1004,IS10302,IS1212,IS1219,IS1233,IS12697,IS12937,IS12945,IS13294,IS13444,IS13549,IS13809,IS15401,IS15466,IS15744,IS15845,IS15931,IS18484,IS18758,IS19153,IS20740,IS20743,IS20956,IS21055,IS21219,IS21645,IS22294,IS23216,IS23496,IS23514,IS23520,IS23521,IS23590,IS23684,IS23891,IS2391,IS23992,IS24139,IS24218,IS24503,IS24939,IS24953,IS25395,IS25989,IS26694,IS26737,IS27034,IS27557,IS27697,IS27786,IS28…
Sobic.001G003900.v3.1	354	IS1004,IS10302,IS1212,IS1219,IS1233,IS12697,IS12937,IS12945,IS13294,IS13444,IS13549,IS13809,IS15401,IS15466,IS15744,IS15845,IS15931,IS18484,IS18758,IS19153,IS20740,IS20743,IS20956,IS21055,IS21219,IS21645,IS22294,IS23216,IS23496,IS23514,IS23520,IS23521,IS23590,IS23684,IS23891,IS2391,IS23992,IS24139,IS24218,IS24503,IS24939,IS24953,IS25395,IS25989,IS26694,IS26737,IS27034,IS27557,IS27697,IS27786,IS28…
Sobic.001G004100.v3.1	354	IS1004,IS10302,IS1212,IS1219,IS1233,IS12697,IS12937,IS12945,IS13294,IS13444,IS13549,IS13809,IS15401,IS15466,IS15744,IS15845,IS15931,IS18484,IS18758,IS19153,IS20740,IS20743,IS20956,IS21055,IS21219,IS21645,IS22294,IS23216,IS23496,IS23514,IS23520,IS23521,IS23590,IS23684,IS23891,IS2391,IS23992,IS24139,IS24218,IS24503,IS24939,IS24953,IS25395,IS25989,IS26694,IS26737,IS27034,IS27557,IS27697,IS27786,IS28…
Sobic.001G004200.v3.1	354	IS1004,IS10302,IS1212,IS1219,IS1233,IS12697,IS12937,IS12945,IS13294,IS13444,IS13549,IS13809,IS15401,IS15466,IS15744,IS15845,IS15931,IS18484,IS18758,IS19153,IS20740,IS20743,IS20956,IS21055,IS21219,IS21645,IS22294,IS23216,IS23496,IS23514,IS23520,IS23521,IS23590,IS23684,IS23891,IS2391,IS23992,IS24139,IS24218,IS24503,IS24939,IS24953,IS25395,IS25989,IS26694,IS26737,IS27034,IS27557,IS27697,IS27786,IS28…
Sobic.001G004400.v3.1	354	IS1004,IS10302,IS1212,IS1219,IS1233,IS12697,IS12937,IS12945,IS13294,IS13444,IS13549,IS13809,IS15401,IS15466,IS15744,IS15845,IS15931,IS18484,IS18758,IS19153,IS20740,IS20743,IS20956,IS21055,IS21219,IS21645,IS22294,IS23216,IS23496,IS23514,IS23520,IS23521,IS23590,IS23684,IS23891,IS2391,IS23992,IS24139,IS24218,IS24503,IS24939,IS24953,IS25395,IS25989,IS26694,IS26737,IS27034,IS27557,IS27697,IS27786,IS28…
Sobic.001G004600.v3.1	354	IS1004,IS10302,IS1212,IS1219,IS1233,IS12697,IS12937,IS12945,IS13294,IS13444,IS13549,IS13809,IS15401,IS15466,IS15744,IS15845,IS15931,IS18484,IS18758,IS19153,IS20740,IS20743,IS20956,IS21055,IS21219,IS21645,IS22294,IS23216,IS23496,IS23514,IS23520,IS23521,IS23590,IS23684,IS23891,IS2391,IS23992,IS24139,IS24218,IS24503,IS24939,IS24953,IS25395,IS25989,IS26694,IS26737,IS27034,IS27557,IS27697,IS27786,IS28…
Sobic.001G004700.v3.1	354	IS1004,IS10302,IS1212,IS1219,IS1233,IS12697,IS12937,IS12945,IS13294,IS13444,IS13549,IS13809,IS15401,IS15466,IS15744,IS15845,IS15931,IS18484,IS18758,IS19153,IS20740,IS20743,IS20956,IS21055,IS21219,IS21645,IS22294,IS23216,IS23496,IS23514,IS23520,IS23521,IS23590,IS23684,IS23891,IS2391,IS23992,IS24139,IS24218,IS24503,IS24939,IS24953,IS25395,IS25989,IS26694,IS26737,IS27034,IS27557,IS27697,IS27786,IS28…
Sobic.001G005000.v3.1	354	IS1004,IS10302,IS1212,IS1219,IS1233,IS12697,IS12937,IS12945,IS13294,IS13444,IS13549,IS13809,IS15401,IS15466,IS15744,IS15845,IS15931,IS18484,IS18758,IS19153,IS20740,IS20743,IS20956,IS21055,IS21219,IS21645,IS22294,IS23216,IS23496,IS23514,IS23520,IS23521,IS23590,IS23684,IS23891,IS2391,IS23992,IS24139,IS24218,IS24503,IS24939,IS24953,IS25395,IS25989,IS26694,IS26737,IS27034,IS27557,IS27697,IS27786,IS28…
Sobic.001G005200.v3.1	354	IS1004,IS10302,IS1212,IS1219,IS1233,IS12697,IS12937,IS12945,IS13294,IS13444,IS13549,IS13809,IS15401,IS15466,IS15744,IS15845,IS15931,IS18484,IS18758,IS19153,IS20740,IS20743,IS20956,IS21055,IS21219,IS21645,IS22294,IS23216,IS23496,IS23514,IS23520,IS23521,IS23590,IS23684,IS23891,IS2391,IS23992,IS24139,IS24218,IS24503,IS24939,IS24953,IS25395,IS25989,IS26694,IS26737,IS27034,IS27557,IS27697,IS27786,IS28…
Sobic.001G005400.v3.1	354	IS1004,IS10302,IS1212,IS1219,IS1233,IS12697,IS12937,IS12945,IS13294,IS13444,IS13549,IS13809,IS15401,IS15466,IS15744,IS15845,IS15931,IS18484,IS18758,IS19153,IS20740,IS20743,IS20956,IS21055,IS21219,IS21645,IS22294,IS23216,IS23496,IS23514,IS23520,IS23521,IS23590,IS23684,IS23891,IS2391,IS23992,IS24139,IS24218,IS24503,IS24939,IS24953,IS25395,IS25989,IS26694,IS26737,IS27034,IS27557,IS27697,IS27786,IS28…
Sobic.001G005600.v3.1	354	IS1004,IS10302,IS1212,IS1219,IS1233,IS12697,IS12937,IS12945,IS13294,IS13444,IS13549,IS13809,IS15401,IS15466,IS15744,IS15845,IS15931,IS18484,IS18758,IS19153,IS20740,IS20743,IS20956,IS21055,IS21219,IS21645,IS22294,IS23216,IS23496,IS23514,IS23520,IS23521,IS23590,IS23684,IS23891,IS2391,IS23992,IS24139,IS24218,IS24503,IS24939,IS24953,IS25395,IS25989,IS26694,IS26737,IS27034,IS27557,IS27697,IS27786,IS28…
Sobic.001G005700.v3.1	354	IS1004,IS10302,IS1212,IS1219,IS1233,IS12697,IS12937,IS12945,IS13294,IS13444,IS13549,IS13809,IS15401,IS15466,IS15744,IS15845,IS15931,IS18484,IS18758,IS19153,IS20740,IS20743,IS20956,IS21055,IS21219,IS21645,IS22294,IS23216,IS23496,IS23514,IS23520,IS23521,IS23590,IS23684,IS23891,IS2391,IS23992,IS24139,IS24218,IS24503,IS24939,IS24953,IS25395,IS25989,IS26694,IS26737,IS27034,IS27557,IS27697,IS27786,IS28…
Sobic.001G005800.v3.1	354	IS1004,IS10302,IS1212,IS1219,IS1233,IS12697,IS12937,IS12945,IS13294,IS13444,IS13549,IS13809,IS15401,IS15466,IS15744,IS15845,IS15931,IS18484,IS18758,IS19153,IS20740,IS20743,IS20956,IS21055,IS21219,IS21645,IS22294,IS23216,IS23496,IS23514,IS23520,IS23521,IS23590,IS23684,IS23891,IS2391,IS23992,IS24139,IS24218,IS24503,IS24939,IS24953,IS25395,IS25989,IS26694,IS26737,IS27034,IS27557,IS27697,IS27786,IS28…
Sobic.001G005900.v3.1	354	IS1004,IS10302,IS1212,IS1219,IS1233,IS12697,IS12937,IS12945,IS13294,IS13444,IS13549,IS13809,IS15401,IS15466,IS15744,IS15845,IS15931,IS18484,IS18758,IS19153,IS20740,IS20743,IS20956,IS21055,IS21219,IS21645,IS22294,IS23216,IS23496,IS23514,IS23520,IS23521,IS23590,IS23684,IS23891,IS2391,IS23992,IS24139,IS24218,IS24503,IS24939,IS24953,IS25395,IS25989,IS26694,IS26737,IS27034,IS27557,IS27697,IS27786,IS28…
Sobic.001G006400.v3.1	354	IS1004,IS10302,IS1212,IS1219,IS1233,IS12697,IS12937,IS12945,IS13294,IS13444,IS13549,IS13809,IS15401,IS15466,IS15744,IS15845,IS15931,IS18484,IS18758,IS19153,IS20740,IS20743,IS20956,IS21055,IS21219,IS21645,IS22294,IS23216,IS23496,IS23514,IS23520,IS23521,IS23590,IS23684,IS23891,IS2391,IS23992,IS24139,IS24218,IS24503,IS24939,IS24953,IS25395,IS25989,IS26694,IS26737,IS27034,IS27557,IS27697,IS27786,IS28…
Sobic.001G006600.v3.1	354	IS1004,IS10302,IS1212,IS1219,IS1233,IS12697,IS12937,IS12945,IS13294,IS13444,IS13549,IS13809,IS15401,IS15466,IS15744,IS15845,IS15931,IS18484,IS18758,IS19153,IS20740,IS20743,IS20956,IS21055,IS21219,IS21645,IS22294,IS23216,IS23496,IS23514,IS23520,IS23521,IS23590,IS23684,IS23891,IS2391,IS23992,IS24139,IS24218,IS24503,IS24939,IS24953,IS25395,IS25989,IS26694,IS26737,IS27034,IS27557,IS27697,IS27786,IS28…
Sobic.001G006700.v3.1	354	IS1004,IS10302,IS1212,IS1219,IS1233,IS12697,IS12937,IS12945,IS13294,IS13444,IS13549,IS13809,IS15401,IS15466,IS15744,IS15845,IS15931,IS18484,IS18758,IS19153,IS20740,IS20743,IS20956,IS21055,IS21219,IS21645,IS22294,IS23216,IS23496,IS23514,IS23520,IS23521,IS23590,IS23684,IS23891,IS2391,IS23992,IS24139,IS24218,IS24503,IS24939,IS24953,IS25395,IS25989,IS26694,IS26737,IS27034,IS27557,IS27697,IS27786,IS28…
Sobic.001G006800.v3.1	354	IS1004,IS10302,IS1212,IS1219,IS1233,IS12697,IS12937,IS12945,IS13294,IS13444,IS13549,IS13809,IS15401,IS15466,IS15744,IS15845,IS15931,IS18484,IS18758,IS19153,IS20740,IS20743,IS20956,IS21055,IS21219,IS21645,IS22294,IS23216,IS23496,IS23514,IS23520,IS23521,IS23590,IS23684,IS23891,IS2391,IS23992,IS24139,IS24218,IS24503,IS24939,IS24953,IS25395,IS25989,IS26694,IS26737,IS27034,IS27557,IS27697,IS27786,IS28…
Sobic.001G006900.v3.1	354	IS1004,IS10302,IS1212,IS1219,IS1233,IS12697,IS12937,IS12945,IS13294,IS13444,IS13549,IS13809,IS15401,IS15466,IS15744,IS15845,IS15931,IS18484,IS18758,IS19153,IS20740,IS20743,IS20956,IS21055,IS21219,IS21645,IS22294,IS23216,IS23496,IS23514,IS23520,IS23521,IS23590,IS23684,IS23891,IS2391,IS23992,IS24139,IS24218,IS24503,IS24939,IS24953,IS25395,IS25989,IS26694,IS26737,IS27034,IS27557,IS27697,IS27786,IS28…
Sobic.001G007000.v3.1	354	IS1004,IS10302,IS1212,IS1219,IS1233,IS12697,IS12937,IS12945,IS13294,IS13444,IS13549,IS13809,IS15401,IS15466,IS15744,IS15845,IS15931,IS18484,IS18758,IS19153,IS20740,IS20743,IS20956,IS21055,IS21219,IS21645,IS22294,IS23216,IS23496,IS23514,IS23520,IS23521,IS23590,IS23684,IS23891,IS2391,IS23992,IS24139,IS24218,IS24503,IS24939,IS24953,IS25395,IS25989,IS26694,IS26737,IS27034,IS27557,IS27697,IS27786,IS28…
Sobic.001G007100.v3.1	354	IS1004,IS10302,IS1212,IS1219,IS1233,IS12697,IS12937,IS12945,IS13294,IS13444,IS13549,IS13809,IS15401,IS15466,IS15744,IS15845,IS15931,IS18484,IS18758,IS19153,IS20740,IS20743,IS20956,IS21055,IS21219,IS21645,IS22294,IS23216,IS23496,IS23514,IS23520,IS23521,IS23590,IS23684,IS23891,IS2391,IS23992,IS24139,IS24218,IS24503,IS24939,IS24953,IS25395,IS25989,IS26694,IS26737,IS27034,IS27557,IS27697,IS27786,IS28…
Sobic.001G007200.v3.1	354	IS1004,IS10302,IS1212,IS1219,IS1233,IS12697,IS12937,IS12945,IS13294,IS13444,IS13549,IS13809,IS15401,IS15466,IS15744,IS15845,IS15931,IS18484,IS18758,IS19153,IS20740,IS20743,IS20956,IS21055,IS21219,IS21645,IS22294,IS23216,IS23496,IS23514,IS23520,IS23521,IS23590,IS23684,IS23891,IS2391,IS23992,IS24139,IS24218,IS24503,IS24939,IS24953,IS25395,IS25989,IS26694,IS26737,IS27034,IS27557,IS27697,IS27786,IS28…
Sobic.001G007500.v3.1	354	IS1004,IS10302,IS1212,IS1219,IS1233,IS12697,IS12937,IS12945,IS13294,IS13444,IS13549,IS13809,IS15401,IS15466,IS15744,IS15845,IS15931,IS18484,IS18758,IS19153,IS20740,IS20743,IS20956,IS21055,IS21219,IS21645,IS22294,IS23216,IS23496,IS23514,IS23520,IS23521,IS23590,IS23684,IS23891,IS2391,IS23992,IS24139,IS24218,IS24503,IS24939,IS24953,IS25395,IS25989,IS26694,IS26737,IS27034,IS27557,IS27697,IS27786,IS28…
Sobic.001G007600.v3.1	354	IS1004,IS10302,IS1212,IS1219,IS1233,IS12697,IS12937,IS12945,IS13294,IS13444,IS13549,IS13809,IS15401,IS15466,IS15744,IS15845,IS15931,IS18484,IS18758,IS19153,IS20740,IS20743,IS20956,IS21055,IS21219,IS21645,IS22294,IS23216,IS23496,IS23514,IS23520,IS23521,IS23590,IS23684,IS23891,IS2391,IS23992,IS24139,IS24218,IS24503,IS24939,IS24953,IS25395,IS25989,IS26694,IS26737,IS27034,IS27557,IS27697,IS27786,IS28…
Sobic.001G007800.v3.1	354	IS1004,IS10302,IS1212,IS1219,IS1233,IS12697,IS12937,IS12945,IS13294,IS13444,IS13549,IS13809,IS15401,IS15466,IS15744,IS15845,IS15931,IS18484,IS18758,IS19153,IS20740,IS20743,IS20956,IS21055,IS21219,IS21645,IS22294,IS23216,IS23496,IS23514,IS23520,IS23521,IS23590,IS23684,IS23891,IS2391,IS23992,IS24139,IS24218,IS24503,IS24939,IS24953,IS25395,IS25989,IS26694,IS26737,IS27034,IS27557,IS27697,IS27786,IS28…
Sobic.001G008000.v3.1	354	IS1004,IS10302,IS1212,IS1219,IS1233,IS12697,IS12937,IS12945,IS13294,IS13444,IS13549,IS13809,IS15401,IS15466,IS15744,IS15845,IS15931,IS18484,IS18758,IS19153,IS20740,IS20743,IS20956,IS21055,IS21219,IS21645,IS22294,IS23216,IS23496,IS23514,IS23520,IS23521,IS23590,IS23684,IS23891,IS2391,IS23992,IS24139,IS24218,IS24503,IS24939,IS24953,IS25395,IS25989,IS26694,IS26737,IS27034,IS27557,IS27697,IS27786,IS28…
Sobic.001G008200.v3.1	354	IS1004,IS10302,IS1212,IS1219,IS1233,IS12697,IS12937,IS12945,IS13294,IS13444,IS13549,IS13809,IS15401,IS15466,IS15744,IS15845,IS15931,IS18484,IS18758,IS19153,IS20740,IS20743,IS20956,IS21055,IS21219,IS21645,IS22294,IS23216,IS23496,IS23514,IS23520,IS23521,IS23590,IS23684,IS23891,IS2391,IS23992,IS24139,IS24218,IS24503,IS24939,IS24953,IS25395,IS25989,IS26694,IS26737,IS27034,IS27557,IS27697,IS27786,IS28…
Sobic.001G008300.v3.1	354	IS1004,IS10302,IS1212,IS1219,IS1233,IS12697,IS12937,IS12945,IS13294,IS13444,IS13549,IS13809,IS15401,IS15466,IS15744,IS15845,IS15931,IS18484,IS18758,IS19153,IS20740,IS20743,IS20956,IS21055,IS21219,IS21645,IS22294,IS23216,IS23496,IS23514,IS23520,IS23521,IS23590,IS23684,IS23891,IS2391,IS23992,IS24139,IS24218,IS24503,IS24939,IS24953,IS25395,IS25989,IS26694,IS26737,IS27034,IS27557,IS27697,IS27786,IS28…
Sobic.001G008400.v3.1	354	IS1004,IS10302,IS1212,IS1219,IS1233,IS12697,IS12937,IS12945,IS13294,IS13444,IS13549,IS13809,IS15401,IS15466,IS15744,IS15845,IS15931,IS18484,IS18758,IS19153,IS20740,IS20743,IS20956,IS21055,IS21219,IS21645,IS22294,IS23216,IS23496,IS23514,IS23520,IS23521,IS23590,IS23684,IS23891,IS2391,IS23992,IS24139,IS24218,IS24503,IS24939,IS24953,IS25395,IS25989,IS26694,IS26737,IS27034,IS27557,IS27697,IS27786,IS28…
Sobic.001G008500.v3.1	354	IS1004,IS10302,IS1212,IS1219,IS1233,IS12697,IS12937,IS12945,IS13294,IS13444,IS13549,IS13809,IS15401,IS15466,IS15744,IS15845,IS15931,IS18484,IS18758,IS19153,IS20740,IS20743,IS20956,IS21055,IS21219,IS21645,IS22294,IS23216,IS23496,IS23514,IS23520,IS23521,IS23590,IS23684,IS23891,IS2391,IS23992,IS24139,IS24218,IS24503,IS24939,IS24953,IS25395,IS25989,IS26694,IS26737,IS27034,IS27557,IS27697,IS27786,IS28…
Sobic.001G008700.v3.1	354	IS1004,IS10302,IS1212,IS1219,IS1233,IS12697,IS12937,IS12945,IS13294,IS13444,IS13549,IS13809,IS15401,IS15466,IS15744,IS15845,IS15931,IS18484,IS18758,IS19153,IS20740,IS20743,IS20956,IS21055,IS21219,IS21645,IS22294,IS23216,IS23496,IS23514,IS23520,IS23521,IS23590,IS23684,IS23891,IS2391,IS23992,IS24139,IS24218,IS24503,IS24939,IS24953,IS25395,IS25989,IS26694,IS26737,IS27034,IS27557,IS27697,IS27786,IS28…
Sobic.001G008800.v3.1	354	IS1004,IS10302,IS1212,IS1219,IS1233,IS12697,IS12937,IS12945,IS13294,IS13444,IS13549,IS13809,IS15401,IS15466,IS15744,IS15845,IS15931,IS18484,IS18758,IS19153,IS20740,IS20743,IS20956,IS21055,IS21219,IS21645,IS22294,IS23216,IS23496,IS23514,IS23520,IS23521,IS23590,IS23684,IS23891,IS2391,IS23992,IS24139,IS24218,IS24503,IS24939,IS24953,IS25395,IS25989,IS26694,IS26737,IS27034,IS27557,IS27697,IS27786,IS28…
Sobic.001G009000.v3.1	354	IS1004,IS10302,IS1212,IS1219,IS1233,IS12697,IS12937,IS12945,IS13294,IS13444,IS13549,IS13809,IS15401,IS15466,IS15744,IS15845,IS15931,IS18484,IS18758,IS19153,IS20740,IS20743,IS20956,IS21055,IS21219,IS21645,IS22294,IS23216,IS23496,IS23514,IS23520,IS23521,IS23590,IS23684,IS23891,IS2391,IS23992,IS24139,IS24218,IS24503,IS24939,IS24953,IS25395,IS25989,IS26694,IS26737,IS27034,IS27557,IS27697,IS27786,IS28…
Sobic.001G009100.v3.1	354	IS1004,IS10302,IS1212,IS1219,IS1233,IS12697,IS12937,IS12945,IS13294,IS13444,IS13549,IS13809,IS15401,IS15466,IS15744,IS15845,IS15931,IS18484,IS18758,IS19153,IS20740,IS20743,IS20956,IS21055,IS21219,IS21645,IS22294,IS23216,IS23496,IS23514,IS23520,IS23521,IS23590,IS23684,IS23891,IS2391,IS23992,IS24139,IS24218,IS24503,IS24939,IS24953,IS25395,IS25989,IS26694,IS26737,IS27034,IS27557,IS27697,IS27786,IS28…
Sobic.001G009200.v3.1	354	IS1004,IS10302,IS1212,IS1219,IS1233,IS12697,IS12937,IS12945,IS13294,IS13444,IS13549,IS13809,IS15401,IS15466,IS15744,IS15845,IS15931,IS18484,IS18758,IS19153,IS20740,IS20743,IS20956,IS21055,IS21219,IS21645,IS22294,IS23216,IS23496,IS23514,IS23520,IS23521,IS23590,IS23684,IS23891,IS2391,IS23992,IS24139,IS24218,IS24503,IS24939,IS24953,IS25395,IS25989,IS26694,IS26737,IS27034,IS27557,IS27697,IS27786,IS28…
Sobic.001G009300.v3.1	354	IS1004,IS10302,IS1212,IS1219,IS1233,IS12697,IS12937,IS12945,IS13294,IS13444,IS13549,IS13809,IS15401,IS15466,IS15744,IS15845,IS15931,IS18484,IS18758,IS19153,IS20740,IS20743,IS20956,IS21055,IS21219,IS21645,IS22294,IS23216,IS23496,IS23514,IS23520,IS23521,IS23590,IS23684,IS23891,IS2391,IS23992,IS24139,IS24218,IS24503,IS24939,IS24953,IS25395,IS25989,IS26694,IS26737,IS27034,IS27557,IS27697,IS27786,IS28…
Sobic.001G009500.v3.1	354	IS1004,IS10302,IS1212,IS1219,IS1233,IS12697,IS12937,IS12945,IS13294,IS13444,IS13549,IS13809,IS15401,IS15466,IS15744,IS15845,IS15931,IS18484,IS18758,IS19153,IS20740,IS20743,IS20956,IS21055,IS21219,IS21645,IS22294,IS23216,IS23496,IS23514,IS23520,IS23521,IS23590,IS23684,IS23891,IS2391,IS23992,IS24139,IS24218,IS24503,IS24939,IS24953,IS25395,IS25989,IS26694,IS26737,IS27034,IS27557,IS27697,IS27786,IS28…
Sobic.001G009600.v3.1	354	IS1004,IS10302,IS1212,IS1219,IS1233,IS12697,IS12937,IS12945,IS13294,IS13444,IS13549,IS13809,IS15401,IS15466,IS15744,IS15845,IS15931,IS18484,IS18758,IS19153,IS20740,IS20743,IS20956,IS21055,IS21219,IS21645,IS22294,IS23216,IS23496,IS23514,IS23520,IS23521,IS23590,IS23684,IS23891,IS2391,IS23992,IS24139,IS24218,IS24503,IS24939,IS24953,IS25395,IS25989,IS26694,IS26737,IS27034,IS27557,IS27697,IS27786,IS28…
Sobic.001G009700.v3.1	354	IS1004,IS10302,IS1212,IS1219,IS1233,IS12697,IS12937,IS12945,IS13294,IS13444,IS13549,IS13809,IS15401,IS15466,IS15744,IS15845,IS15931,IS18484,IS18758,IS19153,IS20740,IS20743,IS20956,IS21055,IS21219,IS21645,IS22294,IS23216,IS23496,IS23514,IS23520,IS23521,IS23590,IS23684,IS23891,IS2391,IS23992,IS24139,IS24218,IS24503,IS24939,IS24953,IS25395,IS25989,IS26694,IS26737,IS27034,IS27557,IS27697,IS27786,IS28…
Sobic.001G009800.v3.1	354	IS1004,IS10302,IS1212,IS1219,IS1233,IS12697,IS12937,IS12945,IS13294,IS13444,IS13549,IS13809,IS15401,IS15466,IS15744,IS15845,IS15931,IS18484,IS18758,IS19153,IS20740,IS20743,IS20956,IS21055,IS21219,IS21645,IS22294,IS23216,IS23496,IS23514,IS23520,IS23521,IS23590,IS23684,IS23891,IS2391,IS23992,IS24139,IS24218,IS24503,IS24939,IS24953,IS25395,IS25989,IS26694,IS26737,IS27034,IS27557,IS27697,IS27786,IS28…
Sobic.001G009900.v3.1	354	IS1004,IS10302,IS1212,IS1219,IS1233,IS12697,IS12937,IS12945,IS13294,IS13444,IS13549,IS13809,IS15401,IS15466,IS15744,IS15845,IS15931,IS18484,IS18758,IS19153,IS20740,IS20743,IS20956,IS21055,IS21219,IS21645,IS22294,IS23216,IS23496,IS23514,IS23520,IS23521,IS23590,IS23684,IS23891,IS2391,IS23992,IS24139,IS24218,IS24503,IS24939,IS24953,IS25395,IS25989,IS26694,IS26737,IS27034,IS27557,IS27697,IS27786,IS28…
Sobic.001G010200.v3.1	354	IS1004,IS10302,IS1212,IS1219,IS1233,IS12697,IS12937,IS12945,IS13294,IS13444,IS13549,IS13809,IS15401,IS15466,IS15744,IS15845,IS15931,IS18484,IS18758,IS19153,IS20740,IS20743,IS20956,IS21055,IS21219,IS21645,IS22294,IS23216,IS23496,IS23514,IS23520,IS23521,IS23590,IS23684,IS23891,IS2391,IS23992,IS24139,IS24218,IS24503,IS24939,IS24953,IS25395,IS25989,IS26694,IS26737,IS27034,IS27557,IS27697,IS27786,IS28…
Sobic.001G010400.v3.1	354	IS1004,IS10302,IS1212,IS1219,IS1233,IS12697,IS12937,IS12945,IS13294,IS13444,IS13549,IS13809,IS15401,IS15466,IS15744,IS15845,IS15931,IS18484,IS18758,IS19153,IS20740,IS20743,IS20956,IS21055,IS21219,IS21645,IS22294,IS23216,IS23496,IS23514,IS23520,IS23521,IS23590,IS23684,IS23891,IS2391,IS23992,IS24139,IS24218,IS24503,IS24939,IS24953,IS25395,IS25989,IS26694,IS26737,IS27034,IS27557,IS27697,IS27786,IS28…
Sobic.001G010500.v3.1	354	IS1004,IS10302,IS1212,IS1219,IS1233,IS12697,IS12937,IS12945,IS13294,IS13444,IS13549,IS13809,IS15401,IS15466,IS15744,IS15845,IS15931,IS18484,IS18758,IS19153,IS20740,IS20743,IS20956,IS21055,IS21219,IS21645,IS22294,IS23216,IS23496,IS23514,IS23520,IS23521,IS23590,IS23684,IS23891,IS2391,IS23992,IS24139,IS24218,IS24503,IS24939,IS24953,IS25395,IS25989,IS26694,IS26737,IS27034,IS27557,IS27697,IS27786,IS28…
Sobic.001G010600.v3.1	354	IS1004,IS10302,IS1212,IS1219,IS1233,IS12697,IS12937,IS12945,IS13294,IS13444,IS13549,IS13809,IS15401,IS15466,IS15744,IS15845,IS15931,IS18484,IS18758,IS19153,IS20740,IS20743,IS20956,IS21055,IS21219,IS21645,IS22294,IS23216,IS23496,IS23514,IS23520,IS23521,IS23590,IS23684,IS23891,IS2391,IS23992,IS24139,IS24218,IS24503,IS24939,IS24953,IS25395,IS25989,IS26694,IS26737,IS27034,IS27557,IS27697,IS27786,IS28…
Sobic.001G010700.v3.1	354	IS1004,IS10302,IS1212,IS1219,IS1233,IS12697,IS12937,IS12945,IS13294,IS13444,IS13549,IS13809,IS15401,IS15466,IS15744,IS15845,IS15931,IS18484,IS18758,IS19153,IS20740,IS20743,IS20956,IS21055,IS21219,IS21645,IS22294,IS23216,IS23496,IS23514,IS23520,IS23521,IS23590,IS23684,IS23891,IS2391,IS23992,IS24139,IS24218,IS24503,IS24939,IS24953,IS25395,IS25989,IS26694,IS26737,IS27034,IS27557,IS27697,IS27786,IS28…
Sobic.001G010900.v3.1	354	IS1004,IS10302,IS1212,IS1219,IS1233,IS12697,IS12937,IS12945,IS13294,IS13444,IS13549,IS13809,IS15401,IS15466,IS15744,IS15845,IS15931,IS18484,IS18758,IS19153,IS20740,IS20743,IS20956,IS21055,IS21219,IS21645,IS22294,IS23216,IS23496,IS23514,IS23520,IS23521,IS23590,IS23684,IS23891,IS2391,IS23992,IS24139,IS24218,IS24503,IS24939,IS24953,IS25395,IS25989,IS26694,IS26737,IS27034,IS27557,IS27697,IS27786,IS28…
Sobic.001G011000.v3.1	354	IS1004,IS10302,IS1212,IS1219,IS1233,IS12697,IS12937,IS12945,IS13294,IS13444,IS13549,IS13809,IS15401,IS15466,IS15744,IS15845,IS15931,IS18484,IS18758,IS19153,IS20740,IS20743,IS20956,IS21055,IS21219,IS21645,IS22294,IS23216,IS23496,IS23514,IS23520,IS23521,IS23590,IS23684,IS23891,IS2391,IS23992,IS24139,IS24218,IS24503,IS24939,IS24953,IS25395,IS25989,IS26694,IS26737,IS27034,IS27557,IS27697,IS27786,IS28…
Sobic.001G011200.v3.1	354	IS1004,IS10302,IS1212,IS1219,IS1233,IS12697,IS12937,IS12945,IS13294,IS13444,IS13549,IS13809,IS15401,IS15466,IS15744,IS15845,IS15931,IS18484,IS18758,IS19153,IS20740,IS20743,IS20956,IS21055,IS21219,IS21645,IS22294,IS23216,IS23496,IS23514,IS23520,IS23521,IS23590,IS23684,IS23891,IS2391,IS23992,IS24139,IS24218,IS24503,IS24939,IS24953,IS25395,IS25989,IS26694,IS26737,IS27034,IS27557,IS27697,IS27786,IS28…
Sobic.001G011300.v3.1	354	IS1004,IS10302,IS1212,IS1219,IS1233,IS12697,IS12937,IS12945,IS13294,IS13444,IS13549,IS13809,IS15401,IS15466,IS15744,IS15845,IS15931,IS18484,IS18758,IS19153,IS20740,IS20743,IS20956,IS21055,IS21219,IS21645,IS22294,IS23216,IS23496,IS23514,IS23520,IS23521,IS23590,IS23684,IS23891,IS2391,IS23992,IS24139,IS24218,IS24503,IS24939,IS24953,IS25395,IS25989,IS26694,IS26737,IS27034,IS27557,IS27697,IS27786,IS28…
Sobic.001G011400.v3.1	354	IS1004,IS10302,IS1212,IS1219,IS1233,IS12697,IS12937,IS12945,IS13294,IS13444,IS13549,IS13809,IS15401,IS15466,IS15744,IS15845,IS15931,IS18484,IS18758,IS19153,IS20740,IS20743,IS20956,IS21055,IS21219,IS21645,IS22294,IS23216,IS23496,IS23514,IS23520,IS23521,IS23590,IS23684,IS23891,IS2391,IS23992,IS24139,IS24218,IS24503,IS24939,IS24953,IS25395,IS25989,IS26694,IS26737,IS27034,IS27557,IS27697,IS27786,IS28…
Sobic.001G011600.v3.1	354	IS1004,IS10302,IS1212,IS1219,IS1233,IS12697,IS12937,IS12945,IS13294,IS13444,IS13549,IS13809,IS15401,IS15466,IS15744,IS15845,IS15931,IS18484,IS18758,IS19153,IS20740,IS20743,IS20956,IS21055,IS21219,IS21645,IS22294,IS23216,IS23496,IS23514,IS23520,IS23521,IS23590,IS23684,IS23891,IS2391,IS23992,IS24139,IS24218,IS24503,IS24939,IS24953,IS25395,IS25989,IS26694,IS26737,IS27034,IS27557,IS27697,IS27786,IS28…
Sobic.001G012100.v3.1	354	IS1004,IS10302,IS1212,IS1219,IS1233,IS12697,IS12937,IS12945,IS13294,IS13444,IS13549,IS13809,IS15401,IS15466,IS15744,IS15845,IS15931,IS18484,IS18758,IS19153,IS20740,IS20743,IS20956,IS21055,IS21219,IS21645,IS22294,IS23216,IS23496,IS23514,IS23520,IS23521,IS23590,IS23684,IS23891,IS2391,IS23992,IS24139,IS24218,IS24503,IS24939,IS24953,IS25395,IS25989,IS26694,IS26737,IS27034,IS27557,IS27697,IS27786,IS28…
Sobic.001G012800.v3.1	354	IS1004,IS10302,IS1212,IS1219,IS1233,IS12697,IS12937,IS12945,IS13294,IS13444,IS13549,IS13809,IS15401,IS15466,IS15744,IS15845,IS15931,IS18484,IS18758,IS19153,IS20740,IS20743,IS20956,IS21055,IS21219,IS21645,IS22294,IS23216,IS23496,IS23514,IS23520,IS23521,IS23590,IS23684,IS23891,IS2391,IS23992,IS24139,IS24218,IS24503,IS24939,IS24953,IS25395,IS25989,IS26694,IS26737,IS27034,IS27557,IS27697,IS27786,IS28…
Sobic.001G012900.v3.1	354	IS1004,IS10302,IS1212,IS1219,IS1233,IS12697,IS12937,IS12945,IS13294,IS13444,IS13549,IS13809,IS15401,IS15466,IS15744,IS15845,IS15931,IS18484,IS18758,IS19153,IS20740,IS20743,IS20956,IS21055,IS21219,IS21645,IS22294,IS23216,IS23496,IS23514,IS23520,IS23521,IS23590,IS23684,IS23891,IS2391,IS23992,IS24139,IS24218,IS24503,IS24939,IS24953,IS25395,IS25989,IS26694,IS26737,IS27034,IS27557,IS27697,IS27786,IS28…
Sobic.001G013100.v3.1	354	IS1004,IS10302,IS1212,IS1219,IS1233,IS12697,IS12937,IS12945,IS13294,IS13444,IS13549,IS13809,IS15401,IS15466,IS15744,IS15845,IS15931,IS18484,IS18758,IS19153,IS20740,IS20743,IS20956,IS21055,IS21219,IS21645,IS22294,IS23216,IS23496,IS23514,IS23520,IS23521,IS23590,IS23684,IS23891,IS2391,IS23992,IS24139,IS24218,IS24503,IS24939,IS24953,IS25395,IS25989,IS26694,IS26737,IS27034,IS27557,IS27697,IS27786,IS28…
Sobic.001G013200.v3.1	354	IS1004,IS10302,IS1212,IS1219,IS1233,IS12697,IS12937,IS12945,IS13294,IS13444,IS13549,IS13809,IS15401,IS15466,IS15744,IS15845,IS15931,IS18484,IS18758,IS19153,IS20740,IS20743,IS20956,IS21055,IS21219,IS21645,IS22294,IS23216,IS23496,IS23514,IS23520,IS23521,IS23590,IS23684,IS23891,IS2391,IS23992,IS24139,IS24218,IS24503,IS24939,IS24953,IS25395,IS25989,IS26694,IS26737,IS27034,IS27557,IS27697,IS27786,IS28…
Sobic.001G013300.v3.1	354	IS1004,IS10302,IS1212,IS1219,IS1233,IS12697,IS12937,IS12945,IS13294,IS13444,IS13549,IS13809,IS15401,IS15466,IS15744,IS15845,IS15931,IS18484,IS18758,IS19153,IS20740,IS20743,IS20956,IS21055,IS21219,IS21645,IS22294,IS23216,IS23496,IS23514,IS23520,IS23521,IS23590,IS23684,IS23891,IS2391,IS23992,IS24139,IS24218,IS24503,IS24939,IS24953,IS25395,IS25989,IS26694,IS26737,IS27034,IS27557,IS27697,IS27786,IS28…
Sobic.001G013400.v3.1	354	IS1004,IS10302,IS1212,IS1219,IS1233,IS12697,IS12937,IS12945,IS13294,IS13444,IS13549,IS13809,IS15401,IS15466,IS15744,IS15845,IS15931,IS18484,IS18758,IS19153,IS20740,IS20743,IS20956,IS21055,IS21219,IS21645,IS22294,IS23216,IS23496,IS23514,IS23520,IS23521,IS23590,IS23684,IS23891,IS2391,IS23992,IS24139,IS24218,IS24503,IS24939,IS24953,IS25395,IS25989,IS26694,IS26737,IS27034,IS27557,IS27697,IS27786,IS28…
Sobic.001G013500.v3.1	354	IS1004,IS10302,IS1212,IS1219,IS1233,IS12697,IS12937,IS12945,IS13294,IS13444,IS13549,IS13809,IS15401,IS15466,IS15744,IS15845,IS15931,IS18484,IS18758,IS19153,IS20740,IS20743,IS20956,IS21055,IS21219,IS21645,IS22294,IS23216,IS23496,IS23514,IS23520,IS23521,IS23590,IS23684,IS23891,IS2391,IS23992,IS24139,IS24218,IS24503,IS24939,IS24953,IS25395,IS25989,IS26694,IS26737,IS27034,IS27557,IS27697,IS27786,IS28…
Sobic.001G013600.v3.1	354	IS1004,IS10302,IS1212,IS1219,IS1233,IS12697,IS12937,IS12945,IS13294,IS13444,IS13549,IS13809,IS15401,IS15466,IS15744,IS15845,IS15931,IS18484,IS18758,IS19153,IS20740,IS20743,IS20956,IS21055,IS21219,IS21645,IS22294,IS23216,IS23496,IS23514,IS23520,IS23521,IS23590,IS23684,IS23891,IS2391,IS23992,IS24139,IS24218,IS24503,IS24939,IS24953,IS25395,IS25989,IS26694,IS26737,IS27034,IS27557,IS27697,IS27786,IS28…
Sobic.001G013900.v3.1	354	IS1004,IS10302,IS1212,IS1219,IS1233,IS12697,IS12937,IS12945,IS13294,IS13444,IS13549,IS13809,IS15401,IS15466,IS15744,IS15845,IS15931,IS18484,IS18758,IS19153,IS20740,IS20743,IS20956,IS21055,IS21219,IS21645,IS22294,IS23216,IS23496,IS23514,IS23520,IS23521,IS23590,IS23684,IS23891,IS2391,IS23992,IS24139,IS24218,IS24503,IS24939,IS24953,IS25395,IS25989,IS26694,IS26737,IS27034,IS27557,IS27697,IS27786,IS28…
Sobic.001G014100.v3.1	354	IS1004,IS10302,IS1212,IS1219,IS1233,IS12697,IS12937,IS12945,IS13294,IS13444,IS13549,IS13809,IS15401,IS15466,IS15744,IS15845,IS15931,IS18484,IS18758,IS19153,IS20740,IS20743,IS20956,IS21055,IS21219,IS21645,IS22294,IS23216,IS23496,IS23514,IS23520,IS23521,IS23590,IS23684,IS23891,IS2391,IS23992,IS24139,IS24218,IS24503,IS24939,IS24953,IS25395,IS25989,IS26694,IS26737,IS27034,IS27557,IS27697,IS27786,IS28…
Sobic.001G014200.v3.1	354	IS1004,IS10302,IS1212,IS1219,IS1233,IS12697,IS12937,IS12945,IS13294,IS13444,IS13549,IS13809,IS15401,IS15466,IS15744,IS15845,IS15931,IS18484,IS18758,IS19153,IS20740,IS20743,IS20956,IS21055,IS21219,IS21645,IS22294,IS23216,IS23496,IS23514,IS23520,IS23521,IS23590,IS23684,IS23891,IS2391,IS23992,IS24139,IS24218,IS24503,IS24939,IS24953,IS25395,IS25989,IS26694,IS26737,IS27034,IS27557,IS27697,IS27786,IS28…
Sobic.001G014300.v3.1	354	IS1004,IS10302,IS1212,IS1219,IS1233,IS12697,IS12937,IS12945,IS13294,IS13444,IS13549,IS13809,IS15401,IS15466,IS15744,IS15845,IS15931,IS18484,IS18758,IS19153,IS20740,IS20743,IS20956,IS21055,IS21219,IS21645,IS22294,IS23216,IS23496,IS23514,IS23520,IS23521,IS23590,IS23684,IS23891,IS2391,IS23992,IS24139,IS24218,IS24503,IS24939,IS24953,IS25395,IS25989,IS26694,IS26737,IS27034,IS27557,IS27697,IS27786,IS28…
Sobic.001G014700.v3.1	354	IS1004,IS10302,IS1212,IS1219,IS1233,IS12697,IS12937,IS12945,IS13294,IS13444,IS13549,IS13809,IS15401,IS15466,IS15744,IS15845,IS15931,IS18484,IS18758,IS19153,IS20740,IS20743,IS20956,IS21055,IS21219,IS21645,IS22294,IS23216,IS23496,IS23514,IS23520,IS23521,IS23590,IS23684,IS23891,IS2391,IS23992,IS24139,IS24218,IS24503,IS24939,IS24953,IS25395,IS25989,IS26694,IS26737,IS27034,IS27557,IS27697,IS27786,IS28…
Sobic.001G014800.v3.1	354	IS1004,IS10302,IS1212,IS1219,IS1233,IS12697,IS12937,IS12945,IS13294,IS13444,IS13549,IS13809,IS15401,IS15466,IS15744,IS15845,IS15931,IS18484,IS18758,IS19153,IS20740,IS20743,IS20956,IS21055,IS21219,IS21645,IS22294,IS23216,IS23496,IS23514,IS23520,IS23521,IS23590,IS23684,IS23891,IS2391,IS23992,IS24139,IS24218,IS24503,IS24939,IS24953,IS25395,IS25989,IS26694,IS26737,IS27034,IS27557,IS27697,IS27786,IS28…
Sobic.001G014900.v3.1	354	IS1004,IS10302,IS1212,IS1219,IS1233,IS12697,IS12937,IS12945,IS13294,IS13444,IS13549,IS13809,IS15401,IS15466,IS15744,IS15845,IS15931,IS18484,IS18758,IS19153,IS20740,IS20743,IS20956,IS21055,IS21219,IS21645,IS22294,IS23216,IS23496,IS23514,IS23520,IS23521,IS23590,IS23684,IS23891,IS2391,IS23992,IS24139,IS24218,IS24503,IS24939,IS24953,IS25395,IS25989,IS26694,IS26737,IS27034,IS27557,IS27697,IS27786,IS28…
Sobic.001G015000.v3.1	354	IS1004,IS10302,IS1212,IS1219,IS1233,IS12697,IS12937,IS12945,IS13294,IS13444,IS13549,IS13809,IS15401,IS15466,IS15744,IS15845,IS15931,IS18484,IS18758,IS19153,IS20740,IS20743,IS20956,IS21055,IS21219,IS21645,IS22294,IS23216,IS23496,IS23514,IS23520,IS23521,IS23590,IS23684,IS23891,IS2391,IS23992,IS24139,IS24218,IS24503,IS24939,IS24953,IS25395,IS25989,IS26694,IS26737,IS27034,IS27557,IS27697,IS27786,IS28…
Sobic.001G015200.v3.1	354	IS1004,IS10302,IS1212,IS1219,IS1233,IS12697,IS12937,IS12945,IS13294,IS13444,IS13549,IS13809,IS15401,IS15466,IS15744,IS15845,IS15931,IS18484,IS18758,IS19153,IS20740,IS20743,IS20956,IS21055,IS21219,IS21645,IS22294,IS23216,IS23496,IS23514,IS23520,IS23521,IS23590,IS23684,IS23891,IS2391,IS23992,IS24139,IS24218,IS24503,IS24939,IS24953,IS25395,IS25989,IS26694,IS26737,IS27034,IS27557,IS27697,IS27786,IS28…
Sobic.001G015400.v3.1	354	IS1004,IS10302,IS1212,IS1219,IS1233,IS12697,IS12937,IS12945,IS13294,IS13444,IS13549,IS13809,IS15401,IS15466,IS15744,IS15845,IS15931,IS18484,IS18758,IS19153,IS20740,IS20743,IS20956,IS21055,IS21219,IS21645,IS22294,IS23216,IS23496,IS23514,IS23520,IS23521,IS23590,IS23684,IS23891,IS2391,IS23992,IS24139,IS24218,IS24503,IS24939,IS24953,IS25395,IS25989,IS26694,IS26737,IS27034,IS27557,IS27697,IS27786,IS28…
Sobic.001G015500.v3.1	354	IS1004,IS10302,IS1212,IS1219,IS1233,IS12697,IS12937,IS12945,IS13294,IS13444,IS13549,IS13809,IS15401,IS15466,IS15744,IS15845,IS15931,IS18484,IS18758,IS19153,IS20740,IS20743,IS20956,IS21055,IS21219,IS21645,IS22294,IS23216,IS23496,IS23514,IS23520,IS23521,IS23590,IS23684,IS23891,IS2391,IS23992,IS24139,IS24218,IS24503,IS24939,IS24953,IS25395,IS25989,IS26694,IS26737,IS27034,IS27557,IS27697,IS27786,IS28…
Sobic.001G015700.v3.1	354	IS1004,IS10302,IS1212,IS1219,IS1233,IS12697,IS12937,IS12945,IS13294,IS13444,IS13549,IS13809,IS15401,IS15466,IS15744,IS15845,IS15931,IS18484,IS18758,IS19153,IS20740,IS20743,IS20956,IS21055,IS21219,IS21645,IS22294,IS23216,IS23496,IS23514,IS23520,IS23521,IS23590,IS23684,IS23891,IS2391,IS23992,IS24139,IS24218,IS24503,IS24939,IS24953,IS25395,IS25989,IS26694,IS26737,IS27034,IS27557,IS27697,IS27786,IS28…
Sobic.001G015800.v3.1	354	IS1004,IS10302,IS1212,IS1219,IS1233,IS12697,IS12937,IS12945,IS13294,IS13444,IS13549,IS13809,IS15401,IS15466,IS15744,IS15845,IS15931,IS18484,IS18758,IS19153,IS20740,IS20743,IS20956,IS21055,IS21219,IS21645,IS22294,IS23216,IS23496,IS23514,IS23520,IS23521,IS23590,IS23684,IS23891,IS2391,IS23992,IS24139,IS24218,IS24503,IS24939,IS24953,IS25395,IS25989,IS26694,IS26737,IS27034,IS27557,IS27697,IS27786,IS28…
Sobic.001G016000.v3.1	354	IS1004,IS10302,IS1212,IS1219,IS1233,IS12697,IS12937,IS12945,IS13294,IS13444,IS13549,IS13809,IS15401,IS15466,IS15744,IS15845,IS15931,IS18484,IS18758,IS19153,IS20740,IS20743,IS20956,IS21055,IS21219,IS21645,IS22294,IS23216,IS23496,IS23514,IS23520,IS23521,IS23590,IS23684,IS23891,IS2391,IS23992,IS24139,IS24218,IS24503,IS24939,IS24953,IS25395,IS25989,IS26694,IS26737,IS27034,IS27557,IS27697,IS27786,IS28…
Sobic.001G016201.v3.1	354	IS1004,IS10302,IS1212,IS1219,IS1233,IS12697,IS12937,IS12945,IS13294,IS13444,IS13549,IS13809,IS15401,IS15466,IS15744,IS15845,IS15931,IS18484,IS18758,IS19153,IS20740,IS20743,IS20956,IS21055,IS21219,IS21645,IS22294,IS23216,IS23496,IS23514,IS23520,IS23521,IS23590,IS23684,IS23891,IS2391,IS23992,IS24139,IS24218,IS24503,IS24939,IS24953,IS25395,IS25989,IS26694,IS26737,IS27034,IS27557,IS27697,IS27786,IS28…
Sobic.001G016300.v3.1	354	IS1004,IS10302,IS1212,IS1219,IS1233,IS12697,IS12937,IS12945,IS13294,IS13444,IS13549,IS13809,IS15401,IS15466,IS15744,IS15845,IS15931,IS18484,IS18758,IS19153,IS20740,IS20743,IS20956,IS21055,IS21219,IS21645,IS22294,IS23216,IS23496,IS23514,IS23520,IS23521,IS23590,IS23684,IS23891,IS2391,IS23992,IS24139,IS24218,IS24503,IS24939,IS24953,IS25395,IS25989,IS26694,IS26737,IS27034,IS27557,IS27697,IS27786,IS28…
Sobic.001G016400.v3.1	354	IS1004,IS10302,IS1212,IS1219,IS1233,IS12697,IS12937,IS12945,IS13294,IS13444,IS13549,IS13809,IS15401,IS15466,IS15744,IS15845,IS15931,IS18484,IS18758,IS19153,IS20740,IS20743,IS20956,IS21055,IS21219,IS21645,IS22294,IS23216,IS23496,IS23514,IS23520,IS23521,IS23590,IS23684,IS23891,IS2391,IS23992,IS24139,IS24218,IS24503,IS24939,IS24953,IS25395,IS25989,IS26694,IS26737,IS27034,IS27557,IS27697,IS27786,IS28…
Sobic.001G016500.v3.1	354	IS1004,IS10302,IS1212,IS1219,IS1233,IS12697,IS12937,IS12945,IS13294,IS13444,IS13549,IS13809,IS15401,IS15466,IS15744,IS15845,IS15931,IS18484,IS18758,IS19153,IS20740,IS20743,IS20956,IS21055,IS21219,IS21645,IS22294,IS23216,IS23496,IS23514,IS23520,IS23521,IS23590,IS23684,IS23891,IS2391,IS23992,IS24139,IS24218,IS24503,IS24939,IS24953,IS25395,IS25989,IS26694,IS26737,IS27034,IS27557,IS27697,IS27786,IS28…
Sobic.001G016600.v3.1	354	IS1004,IS10302,IS1212,IS1219,IS1233,IS12697,IS12937,IS12945,IS13294,IS13444,IS13549,IS13809,IS15401,IS15466,IS15744,IS15845,IS15931,IS18484,IS18758,IS19153,IS20740,IS20743,IS20956,IS21055,IS21219,IS21645,IS22294,IS23216,IS23496,IS23514,IS23520,IS23521,IS23590,IS23684,IS23891,IS2391,IS23992,IS24139,IS24218,IS24503,IS24939,IS24953,IS25395,IS25989,IS26694,IS26737,IS27034,IS27557,IS27697,IS27786,IS28…
Sobic.001G016700.v3.1	354	IS1004,IS10302,IS1212,IS1219,IS1233,IS12697,IS12937,IS12945,IS13294,IS13444,IS13549,IS13809,IS15401,IS15466,IS15744,IS15845,IS15931,IS18484,IS18758,IS19153,IS20740,IS20743,IS20956,IS21055,IS21219,IS21645,IS22294,IS23216,IS23496,IS23514,IS23520,IS23521,IS23590,IS23684,IS23891,IS2391,IS23992,IS24139,IS24218,IS24503,IS24939,IS24953,IS25395,IS25989,IS26694,IS26737,IS27034,IS27557,IS27697,IS27786,IS28…
Sobic.001G017000.v3.1	354	IS1004,IS10302,IS1212,IS1219,IS1233,IS12697,IS12937,IS12945,IS13294,IS13444,IS13549,IS13809,IS15401,IS15466,IS15744,IS15845,IS15931,IS18484,IS18758,IS19153,IS20740,IS20743,IS20956,IS21055,IS21219,IS21645,IS22294,IS23216,IS23496,IS23514,IS23520,IS23521,IS23590,IS23684,IS23891,IS2391,IS23992,IS24139,IS24218,IS24503,IS24939,IS24953,IS25395,IS25989,IS26694,IS26737,IS27034,IS27557,IS27697,IS27786,IS28…
Sobic.001G017100.v3.1	354	IS1004,IS10302,IS1212,IS1219,IS1233,IS12697,IS12937,IS12945,IS13294,IS13444,IS13549,IS13809,IS15401,IS15466,IS15744,IS15845,IS15931,IS18484,IS18758,IS19153,IS20740,IS20743,IS20956,IS21055,IS21219,IS21645,IS22294,IS23216,IS23496,IS23514,IS23520,IS23521,IS23590,IS23684,IS23891,IS2391,IS23992,IS24139,IS24218,IS24503,IS24939,IS24953,IS25395,IS25989,IS26694,IS26737,IS27034,IS27557,IS27697,IS27786,IS28…
Sobic.001G017200.v3.1	354	IS1004,IS10302,IS1212,IS1219,IS1233,IS12697,IS12937,IS12945,IS13294,IS13444,IS13549,IS13809,IS15401,IS15466,IS15744,IS15845,IS15931,IS18484,IS18758,IS19153,IS20740,IS20743,IS20956,IS21055,IS21219,IS21645,IS22294,IS23216,IS23496,IS23514,IS23520,IS23521,IS23590,IS23684,IS23891,IS2391,IS23992,IS24139,IS24218,IS24503,IS24939,IS24953,IS25395,IS25989,IS26694,IS26737,IS27034,IS27557,IS27697,IS27786,IS28…
Sobic.001G017300.v3.1	354	IS1004,IS10302,IS1212,IS1219,IS1233,IS12697,IS12937,IS12945,IS13294,IS13444,IS13549,IS13809,IS15401,IS15466,IS15744,IS15845,IS15931,IS18484,IS18758,IS19153,IS20740,IS20743,IS20956,IS21055,IS21219,IS21645,IS22294,IS23216,IS23496,IS23514,IS23520,IS23521,IS23590,IS23684,IS23891,IS2391,IS23992,IS24139,IS24218,IS24503,IS24939,IS24953,IS25395,IS25989,IS26694,IS26737,IS27034,IS27557,IS27697,IS27786,IS28…
Sobic.001G017600.v3.1	354	IS1004,IS10302,IS1212,IS1219,IS1233,IS12697,IS12937,IS12945,IS13294,IS13444,IS13549,IS13809,IS15401,IS15466,IS15744,IS15845,IS15931,IS18484,IS18758,IS19153,IS20740,IS20743,IS20956,IS21055,IS21219,IS21645,IS22294,IS23216,IS23496,IS23514,IS23520,IS23521,IS23590,IS23684,IS23891,IS2391,IS23992,IS24139,IS24218,IS24503,IS24939,IS24953,IS25395,IS25989,IS26694,IS26737,IS27034,IS27557,IS27697,IS27786,IS28…
Sobic.001G017700.v3.1	354	IS1004,IS10302,IS1212,IS1219,IS1233,IS12697,IS12937,IS12945,IS13294,IS13444,IS13549,IS13809,IS15401,IS15466,IS15744,IS15845,IS15931,IS18484,IS18758,IS19153,IS20740,IS20743,IS20956,IS21055,IS21219,IS21645,IS22294,IS23216,IS23496,IS23514,IS23520,IS23521,IS23590,IS23684,IS23891,IS2391,IS23992,IS24139,IS24218,IS24503,IS24939,IS24953,IS25395,IS25989,IS26694,IS26737,IS27034,IS27557,IS27697,IS27786,IS28…
Sobic.001G018200.v3.1	354	IS1004,IS10302,IS1212,IS1219,IS1233,IS12697,IS12937,IS12945,IS13294,IS13444,IS13549,IS13809,IS15401,IS15466,IS15744,IS15845,IS15931,IS18484,IS18758,IS19153,IS20740,IS20743,IS20956,IS21055,IS21219,IS21645,IS22294,IS23216,IS23496,IS23514,IS23520,IS23521,IS23590,IS23684,IS23891,IS2391,IS23992,IS24139,IS24218,IS24503,IS24939,IS24953,IS25395,IS25989,IS26694,IS26737,IS27034,IS27557,IS27697,IS27786,IS28…
Sobic.001G018700.v3.1	354	IS1004,IS10302,IS1212,IS1219,IS1233,IS12697,IS12937,IS12945,IS13294,IS13444,IS13549,IS13809,IS15401,IS15466,IS15744,IS15845,IS15931,IS18484,IS18758,IS19153,IS20740,IS20743,IS20956,IS21055,IS21219,IS21645,IS22294,IS23216,IS23496,IS23514,IS23520,IS23521,IS23590,IS23684,IS23891,IS2391,IS23992,IS24139,IS24218,IS24503,IS24939,IS24953,IS25395,IS25989,IS26694,IS26737,IS27034,IS27557,IS27697,IS27786,IS28…
Sobic.001G018800.v3.1	354	IS1004,IS10302,IS1212,IS1219,IS1233,IS12697,IS12937,IS12945,IS13294,IS13444,IS13549,IS13809,IS15401,IS15466,IS15744,IS15845,IS15931,IS18484,IS18758,IS19153,IS20740,IS20743,IS20956,IS21055,IS21219,IS21645,IS22294,IS23216,IS23496,IS23514,IS23520,IS23521,IS23590,IS23684,IS23891,IS2391,IS23992,IS24139,IS24218,IS24503,IS24939,IS24953,IS25395,IS25989,IS26694,IS26737,IS27034,IS27557,IS27697,IS27786,IS28…
Sobic.001G019200.v3.1	354	IS1004,IS10302,IS1212,IS1219,IS1233,IS12697,IS12937,IS12945,IS13294,IS13444,IS13549,IS13809,IS15401,IS15466,IS15744,IS15845,IS15931,IS18484,IS18758,IS19153,IS20740,IS20743,IS20956,IS21055,IS21219,IS21645,IS22294,IS23216,IS23496,IS23514,IS23520,IS23521,IS23590,IS23684,IS23891,IS2391,IS23992,IS24139,IS24218,IS24503,IS24939,IS24953,IS25395,IS25989,IS26694,IS26737,IS27034,IS27557,IS27697,IS27786,IS28…
Sobic.001G019400.v3.1	354	IS1004,IS10302,IS1212,IS1219,IS1233,IS12697,IS12937,IS12945,IS13294,IS13444,IS13549,IS13809,IS15401,IS15466,IS15744,IS15845,IS15931,IS18484,IS18758,IS19153,IS20740,IS20743,IS20956,IS21055,IS21219,IS21645,IS22294,IS23216,IS23496,IS23514,IS23520,IS23521,IS23590,IS23684,IS23891,IS2391,IS23992,IS24139,IS24218,IS24503,IS24939,IS24953,IS25395,IS25989,IS26694,IS26737,IS27034,IS27557,IS27697,IS27786,IS28…
Sobic.001G019800.v3.1	354	IS1004,IS10302,IS1212,IS1219,IS1233,IS12697,IS12937,IS12945,IS13294,IS13444,IS13549,IS13809,IS15401,IS15466,IS15744,IS15845,IS15931,IS18484,IS18758,IS19153,IS20740,IS20743,IS20956,IS21055,IS21219,IS21645,IS22294,IS23216,IS23496,IS23514,IS23520,IS23521,IS23590,IS23684,IS23891,IS2391,IS23992,IS24139,IS24218,IS24503,IS24939,IS24953,IS25395,IS25989,IS26694,IS26737,IS27034,IS27557,IS27697,IS27786,IS28…
Sobic.001G019900.v3.1	354	IS1004,IS10302,IS1212,IS1219,IS1233,IS12697,IS12937,IS12945,IS13294,IS13444,IS13549,IS13809,IS15401,IS15466,IS15744,IS15845,IS15931,IS18484,IS18758,IS19153,IS20740,IS20743,IS20956,IS21055,IS21219,IS21645,IS22294,IS23216,IS23496,IS23514,IS23520,IS23521,IS23590,IS23684,IS23891,IS2391,IS23992,IS24139,IS24218,IS24503,IS24939,IS24953,IS25395,IS25989,IS26694,IS26737,IS27034,IS27557,IS27697,IS27786,IS28…
Sobic.001G020000.v3.1	354	IS1004,IS10302,IS1212,IS1219,IS1233,IS12697,IS12937,IS12945,IS13294,IS13444,IS13549,IS13809,IS15401,IS15466,IS15744,IS15845,IS15931,IS18484,IS18758,IS19153,IS20740,IS20743,IS20956,IS21055,IS21219,IS21645,IS22294,IS23216,IS23496,IS23514,IS23520,IS23521,IS23590,IS23684,IS23891,IS2391,IS23992,IS24139,IS24218,IS24503,IS24939,IS24953,IS25395,IS25989,IS26694,IS26737,IS27034,IS27557,IS27697,IS27786,IS28…
Sobic.001G020100.v3.1	354	IS1004,IS10302,IS1212,IS1219,IS1233,IS12697,IS12937,IS12945,IS13294,IS13444,IS13549,IS13809,IS15401,IS15466,IS15744,IS15845,IS15931,IS18484,IS18758,IS19153,IS20740,IS20743,IS20956,IS21055,IS21219,IS21645,IS22294,IS23216,IS23496,IS23514,IS23520,IS23521,IS23590,IS23684,IS23891,IS2391,IS23992,IS24139,IS24218,IS24503,IS24939,IS24953,IS25395,IS25989,IS26694,IS26737,IS27034,IS27557,IS27697,IS27786,IS28…
Sobic.001G020350.v3.1	354	IS1004,IS10302,IS1212,IS1219,IS1233,IS12697,IS12937,IS12945,IS13294,IS13444,IS13549,IS13809,IS15401,IS15466,IS15744,IS15845,IS15931,IS18484,IS18758,IS19153,IS20740,IS20743,IS20956,IS21055,IS21219,IS21645,IS22294,IS23216,IS23496,IS23514,IS23520,IS23521,IS23590,IS23684,IS23891,IS2391,IS23992,IS24139,IS24218,IS24503,IS24939,IS24953,IS25395,IS25989,IS26694,IS26737,IS27034,IS27557,IS27697,IS27786,IS28…
Sobic.001G020700.v3.1	354	IS1004,IS10302,IS1212,IS1219,IS1233,IS12697,IS12937,IS12945,IS13294,IS13444,IS13549,IS13809,IS15401,IS15466,IS15744,IS15845,IS15931,IS18484,IS18758,IS19153,IS20740,IS20743,IS20956,IS21055,IS21219,IS21645,IS22294,IS23216,IS23496,IS23514,IS23520,IS23521,IS23590,IS23684,IS23891,IS2391,IS23992,IS24139,IS24218,IS24503,IS24939,IS24953,IS25395,IS25989,IS26694,IS26737,IS27034,IS27557,IS27697,IS27786,IS28…
Sobic.001G021000.v3.1	354	IS1004,IS10302,IS1212,IS1219,IS1233,IS12697,IS12937,IS12945,IS13294,IS13444,IS13549,IS13809,IS15401,IS15466,IS15744,IS15845,IS15931,IS18484,IS18758,IS19153,IS20740,IS20743,IS20956,IS21055,IS21219,IS21645,IS22294,IS23216,IS23496,IS23514,IS23520,IS23521,IS23590,IS23684,IS23891,IS2391,IS23992,IS24139,IS24218,IS24503,IS24939,IS24953,IS25395,IS25989,IS26694,IS26737,IS27034,IS27557,IS27697,IS27786,IS28…
Sobic.001G021100.v3.1	354	IS1004,IS10302,IS1212,IS1219,IS1233,IS12697,IS12937,IS12945,IS13294,IS13444,IS13549,IS13809,IS15401,IS15466,IS15744,IS15845,IS15931,IS18484,IS18758,IS19153,IS20740,IS20743,IS20956,IS21055,IS21219,IS21645,IS22294,IS23216,IS23496,IS23514,IS23520,IS23521,IS23590,IS23684,IS23891,IS2391,IS23992,IS24139,IS24218,IS24503,IS24939,IS24953,IS25395,IS25989,IS26694,IS26737,IS27034,IS27557,IS27697,IS27786,IS28…
Sobic.001G021200.v3.1	354	IS1004,IS10302,IS1212,IS1219,IS1233,IS12697,IS12937,IS12945,IS13294,IS13444,IS13549,IS13809,IS15401,IS15466,IS15744,IS15845,IS15931,IS18484,IS18758,IS19153,IS20740,IS20743,IS20956,IS21055,IS21219,IS21645,IS22294,IS23216,IS23496,IS23514,IS23520,IS23521,IS23590,IS23684,IS23891,IS2391,IS23992,IS24139,IS24218,IS24503,IS24939,IS24953,IS25395,IS25989,IS26694,IS26737,IS27034,IS27557,IS27697,IS27786,IS28…
Sobic.001G021300.v3.1	354	IS1004,IS10302,IS1212,IS1219,IS1233,IS12697,IS12937,IS12945,IS13294,IS13444,IS13549,IS13809,IS15401,IS15466,IS15744,IS15845,IS15931,IS18484,IS18758,IS19153,IS20740,IS20743,IS20956,IS21055,IS21219,IS21645,IS22294,IS23216,IS23496,IS23514,IS23520,IS23521,IS23590,IS23684,IS23891,IS2391,IS23992,IS24139,IS24218,IS24503,IS24939,IS24953,IS25395,IS25989,IS26694,IS26737,IS27034,IS27557,IS27697,IS27786,IS28…
Sobic.001G021400.v3.1	354	IS1004,IS10302,IS1212,IS1219,IS1233,IS12697,IS12937,IS12945,IS13294,IS13444,IS13549,IS13809,IS15401,IS15466,IS15744,IS15845,IS15931,IS18484,IS18758,IS19153,IS20740,IS20743,IS20956,IS21055,IS21219,IS21645,IS22294,IS23216,IS23496,IS23514,IS23520,IS23521,IS23590,IS23684,IS23891,IS2391,IS23992,IS24139,IS24218,IS24503,IS24939,IS24953,IS25395,IS25989,IS26694,IS26737,IS27034,IS27557,IS27697,IS27786,IS28…
Sobic.001G021500.v3.1	354	IS1004,IS10302,IS1212,IS1219,IS1233,IS12697,IS12937,IS12945,IS13294,IS13444,IS13549,IS13809,IS15401,IS15466,IS15744,IS15845,IS15931,IS18484,IS18758,IS19153,IS20740,IS20743,IS20956,IS21055,IS21219,IS21645,IS22294,IS23216,IS23496,IS23514,IS23520,IS23521,IS23590,IS23684,IS23891,IS2391,IS23992,IS24139,IS24218,IS24503,IS24939,IS24953,IS25395,IS25989,IS26694,IS26737,IS27034,IS27557,IS27697,IS27786,IS28…
Sobic.001G021700.v3.1	354	IS1004,IS10302,IS1212,IS1219,IS1233,IS12697,IS12937,IS12945,IS13294,IS13444,IS13549,IS13809,IS15401,IS15466,IS15744,IS15845,IS15931,IS18484,IS18758,IS19153,IS20740,IS20743,IS20956,IS21055,IS21219,IS21645,IS22294,IS23216,IS23496,IS23514,IS23520,IS23521,IS23590,IS23684,IS23891,IS2391,IS23992,IS24139,IS24218,IS24503,IS24939,IS24953,IS25395,IS25989,IS26694,IS26737,IS27034,IS27557,IS27697,IS27786,IS28…
Sobic.001G021800.v3.1	354	IS1004,IS10302,IS1212,IS1219,IS1233,IS12697,IS12937,IS12945,IS13294,IS13444,IS13549,IS13809,IS15401,IS15466,IS15744,IS15845,IS15931,IS18484,IS18758,IS19153,IS20740,IS20743,IS20956,IS21055,IS21219,IS21645,IS22294,IS23216,IS23496,IS23514,IS23520,IS23521,IS23590,IS23684,IS23891,IS2391,IS23992,IS24139,IS24218,IS24503,IS24939,IS24953,IS25395,IS25989,IS26694,IS26737,IS27034,IS27557,IS27697,IS27786,IS28…
Sobic.001G022100.v3.1	354	IS1004,IS10302,IS1212,IS1219,IS1233,IS12697,IS12937,IS12945,IS13294,IS13444,IS13549,IS13809,IS15401,IS15466,IS15744,IS15845,IS15931,IS18484,IS18758,IS19153,IS20740,IS20743,IS20956,IS21055,IS21219,IS21645,IS22294,IS23216,IS23496,IS23514,IS23520,IS23521,IS23590,IS23684,IS23891,IS2391,IS23992,IS24139,IS24218,IS24503,IS24939,IS24953,IS25395,IS25989,IS26694,IS26737,IS27034,IS27557,IS27697,IS27786,IS28…
Sobic.001G022500.v3.1	354	IS1004,IS10302,IS1212,IS1219,IS1233,IS12697,IS12937,IS12945,IS13294,IS13444,IS13549,IS13809,IS15401,IS15466,IS15744,IS15845,IS15931,IS18484,IS18758,IS19153,IS20740,IS20743,IS20956,IS21055,IS21219,IS21645,IS22294,IS23216,IS23496,IS23514,IS23520,IS23521,IS23590,IS23684,IS23891,IS2391,IS23992,IS24139,IS24218,IS24503,IS24939,IS24953,IS25395,IS25989,IS26694,IS26737,IS27034,IS27557,IS27697,IS27786,IS28…
Sobic.001G022600.v3.1	354	IS1004,IS10302,IS1212,IS1219,IS1233,IS12697,IS12937,IS12945,IS13294,IS13444,IS13549,IS13809,IS15401,IS15466,IS15744,IS15845,IS15931,IS18484,IS18758,IS19153,IS20740,IS20743,IS20956,IS21055,IS21219,IS21645,IS22294,IS23216,IS23496,IS23514,IS23520,IS23521,IS23590,IS23684,IS23891,IS2391,IS23992,IS24139,IS24218,IS24503,IS24939,IS24953,IS25395,IS25989,IS26694,IS26737,IS27034,IS27557,IS27697,IS27786,IS28…
Sobic.001G022700.v3.1	354	IS1004,IS10302,IS1212,IS1219,IS1233,IS12697,IS12937,IS12945,IS13294,IS13444,IS13549,IS13809,IS15401,IS15466,IS15744,IS15845,IS15931,IS18484,IS18758,IS19153,IS20740,IS20743,IS20956,IS21055,IS21219,IS21645,IS22294,IS23216,IS23496,IS23514,IS23520,IS23521,IS23590,IS23684,IS23891,IS2391,IS23992,IS24139,IS24218,IS24503,IS24939,IS24953,IS25395,IS25989,IS26694,IS26737,IS27034,IS27557,IS27697,IS27786,IS28…
Sobic.001G022800.v3.1	354	IS1004,IS10302,IS1212,IS1219,IS1233,IS12697,IS12937,IS12945,IS13294,IS13444,IS13549,IS13809,IS15401,IS15466,IS15744,IS15845,IS15931,IS18484,IS18758,IS19153,IS20740,IS20743,IS20956,IS21055,IS21219,IS21645,IS22294,IS23216,IS23496,IS23514,IS23520,IS23521,IS23590,IS23684,IS23891,IS2391,IS23992,IS24139,IS24218,IS24503,IS24939,IS24953,IS25395,IS25989,IS26694,IS26737,IS27034,IS27557,IS27697,IS27786,IS28…
Sobic.001G022900.v3.1	354	IS1004,IS10302,IS1212,IS1219,IS1233,IS12697,IS12937,IS12945,IS13294,IS13444,IS13549,IS13809,IS15401,IS15466,IS15744,IS15845,IS15931,IS18484,IS18758,IS19153,IS20740,IS20743,IS20956,IS21055,IS21219,IS21645,IS22294,IS23216,IS23496,IS23514,IS23520,IS23521,IS23590,IS23684,IS23891,IS2391,IS23992,IS24139,IS24218,IS24503,IS24939,IS24953,IS25395,IS25989,IS26694,IS26737,IS27034,IS27557,IS27697,IS27786,IS28…
Sobic.001G023000.v3.1	354	IS1004,IS10302,IS1212,IS1219,IS1233,IS12697,IS12937,IS12945,IS13294,IS13444,IS13549,IS13809,IS15401,IS15466,IS15744,IS15845,IS15931,IS18484,IS18758,IS19153,IS20740,IS20743,IS20956,IS21055,IS21219,IS21645,IS22294,IS23216,IS23496,IS23514,IS23520,IS23521,IS23590,IS23684,IS23891,IS2391,IS23992,IS24139,IS24218,IS24503,IS24939,IS24953,IS25395,IS25989,IS26694,IS26737,IS27034,IS27557,IS27697,IS27786,IS28…
Sobic.001G023100.v3.1	354	IS1004,IS10302,IS1212,IS1219,IS1233,IS12697,IS12937,IS12945,IS13294,IS13444,IS13549,IS13809,IS15401,IS15466,IS15744,IS15845,IS15931,IS18484,IS18758,IS19153,IS20740,IS20743,IS20956,IS21055,IS21219,IS21645,IS22294,IS23216,IS23496,IS23514,IS23520,IS23521,IS23590,IS23684,IS23891,IS2391,IS23992,IS24139,IS24218,IS24503,IS24939,IS24953,IS25395,IS25989,IS26694,IS26737,IS27034,IS27557,IS27697,IS27786,IS28…
Sobic.001G023200.v3.1	354	IS1004,IS10302,IS1212,IS1219,IS1233,IS12697,IS12937,IS12945,IS13294,IS13444,IS13549,IS13809,IS15401,IS15466,IS15744,IS15845,IS15931,IS18484,IS18758,IS19153,IS20740,IS20743,IS20956,IS21055,IS21219,IS21645,IS22294,IS23216,IS23496,IS23514,IS23520,IS23521,IS23590,IS23684,IS23891,IS2391,IS23992,IS24139,IS24218,IS24503,IS24939,IS24953,IS25395,IS25989,IS26694,IS26737,IS27034,IS27557,IS27697,IS27786,IS28…
Sobic.001G023400.v3.1	354	IS1004,IS10302,IS1212,IS1219,IS1233,IS12697,IS12937,IS12945,IS13294,IS13444,IS13549,IS13809,IS15401,IS15466,IS15744,IS15845,IS15931,IS18484,IS18758,IS19153,IS20740,IS20743,IS20956,IS21055,IS21219,IS21645,IS22294,IS23216,IS23496,IS23514,IS23520,IS23521,IS23590,IS23684,IS23891,IS2391,IS23992,IS24139,IS24218,IS24503,IS24939,IS24953,IS25395,IS25989,IS26694,IS26737,IS27034,IS27557,IS27697,IS27786,IS28…
Sobic.001G023500.v3.1	354	IS1004,IS10302,IS1212,IS1219,IS1233,IS12697,IS12937,IS12945,IS13294,IS13444,IS13549,IS13809,IS15401,IS15466,IS15744,IS15845,IS15931,IS18484,IS18758,IS19153,IS20740,IS20743,IS20956,IS21055,IS21219,IS21645,IS22294,IS23216,IS23496,IS23514,IS23520,IS23521,IS23590,IS23684,IS23891,IS2391,IS23992,IS24139,IS24218,IS24503,IS24939,IS24953,IS25395,IS25989,IS26694,IS26737,IS27034,IS27557,IS27697,IS27786,IS28…
Sobic.001G023600.v3.1	354	IS1004,IS10302,IS1212,IS1219,IS1233,IS12697,IS12937,IS12945,IS13294,IS13444,IS13549,IS13809,IS15401,IS15466,IS15744,IS15845,IS15931,IS18484,IS18758,IS19153,IS20740,IS20743,IS20956,IS21055,IS21219,IS21645,IS22294,IS23216,IS23496,IS23514,IS23520,IS23521,IS23590,IS23684,IS23891,IS2391,IS23992,IS24139,IS24218,IS24503,IS24939,IS24953,IS25395,IS25989,IS26694,IS26737,IS27034,IS27557,IS27697,IS27786,IS28…
Sobic.001G023700.v3.1	354	IS1004,IS10302,IS1212,IS1219,IS1233,IS12697,IS12937,IS12945,IS13294,IS13444,IS13549,IS13809,IS15401,IS15466,IS15744,IS15845,IS15931,IS18484,IS18758,IS19153,IS20740,IS20743,IS20956,IS21055,IS21219,IS21645,IS22294,IS23216,IS23496,IS23514,IS23520,IS23521,IS23590,IS23684,IS23891,IS2391,IS23992,IS24139,IS24218,IS24503,IS24939,IS24953,IS25395,IS25989,IS26694,IS26737,IS27034,IS27557,IS27697,IS27786,IS28…
Sobic.001G023800.v3.1	354	IS1004,IS10302,IS1212,IS1219,IS1233,IS12697,IS12937,IS12945,IS13294,IS13444,IS13549,IS13809,IS15401,IS15466,IS15744,IS15845,IS15931,IS18484,IS18758,IS19153,IS20740,IS20743,IS20956,IS21055,IS21219,IS21645,IS22294,IS23216,IS23496,IS23514,IS23520,IS23521,IS23590,IS23684,IS23891,IS2391,IS23992,IS24139,IS24218,IS24503,IS24939,IS24953,IS25395,IS25989,IS26694,IS26737,IS27034,IS27557,IS27697,IS27786,IS28…
Sobic.001G024000.v3.1	354	IS1004,IS10302,IS1212,IS1219,IS1233,IS12697,IS12937,IS12945,IS13294,IS13444,IS13549,IS13809,IS15401,IS15466,IS15744,IS15845,IS15931,IS18484,IS18758,IS19153,IS20740,IS20743,IS20956,IS21055,IS21219,IS21645,IS22294,IS23216,IS23496,IS23514,IS23520,IS23521,IS23590,IS23684,IS23891,IS2391,IS23992,IS24139,IS24218,IS24503,IS24939,IS24953,IS25395,IS25989,IS26694,IS26737,IS27034,IS27557,IS27697,IS27786,IS28…
Sobic.001G024200.v3.1	354	IS1004,IS10302,IS1212,IS1219,IS1233,IS12697,IS12937,IS12945,IS13294,IS13444,IS13549,IS13809,IS15401,IS15466,IS15744,IS15845,IS15931,IS18484,IS18758,IS19153,IS20740,IS20743,IS20956,IS21055,IS21219,IS21645,IS22294,IS23216,IS23496,IS23514,IS23520,IS23521,IS23590,IS23684,IS23891,IS2391,IS23992,IS24139,IS24218,IS24503,IS24939,IS24953,IS25395,IS25989,IS26694,IS26737,IS27034,IS27557,IS27697,IS27786,IS28…
Sobic.001G024500.v3.1	354	IS1004,IS10302,IS1212,IS1219,IS1233,IS12697,IS12937,IS12945,IS13294,IS13444,IS13549,IS13809,IS15401,IS15466,IS15744,IS15845,IS15931,IS18484,IS18758,IS19153,IS20740,IS20743,IS20956,IS21055,IS21219,IS21645,IS22294,IS23216,IS23496,IS23514,IS23520,IS23521,IS23590,IS23684,IS23891,IS2391,IS23992,IS24139,IS24218,IS24503,IS24939,IS24953,IS25395,IS25989,IS26694,IS26737,IS27034,IS27557,IS27697,IS27786,IS28…
Sobic.001G025000.v3.1	354	IS1004,IS10302,IS1212,IS1219,IS1233,IS12697,IS12937,IS12945,IS13294,IS13444,IS13549,IS13809,IS15401,IS15466,IS15744,IS15845,IS15931,IS18484,IS18758,IS19153,IS20740,IS20743,IS20956,IS21055,IS21219,IS21645,IS22294,IS23216,IS23496,IS23514,IS23520,IS23521,IS23590,IS23684,IS23891,IS2391,IS23992,IS24139,IS24218,IS24503,IS24939,IS24953,IS25395,IS25989,IS26694,IS26737,IS27034,IS27557,IS27697,IS27786,IS28…
Sobic.001G025101.v3.1	354	IS1004,IS10302,IS1212,IS1219,IS1233,IS12697,IS12937,IS12945,IS13294,IS13444,IS13549,IS13809,IS15401,IS15466,IS15744,IS15845,IS15931,IS18484,IS18758,IS19153,IS20740,IS20743,IS20956,IS21055,IS21219,IS21645,IS22294,IS23216,IS23496,IS23514,IS23520,IS23521,IS23590,IS23684,IS23891,IS2391,IS23992,IS24139,IS24218,IS24503,IS24939,IS24953,IS25395,IS25989,IS26694,IS26737,IS27034,IS27557,IS27697,IS27786,IS28…
Sobic.001G025300.v3.1	354	IS1004,IS10302,IS1212,IS1219,IS1233,IS12697,IS12937,IS12945,IS13294,IS13444,IS13549,IS13809,IS15401,IS15466,IS15744,IS15845,IS15931,IS18484,IS18758,IS19153,IS20740,IS20743,IS20956,IS21055,IS21219,IS21645,IS22294,IS23216,IS23496,IS23514,IS23520,IS23521,IS23590,IS23684,IS23891,IS2391,IS23992,IS24139,IS24218,IS24503,IS24939,IS24953,IS25395,IS25989,IS26694,IS26737,IS27034,IS27557,IS27697,IS27786,IS28…
Sobic.001G025400.v3.1	354	IS1004,IS10302,IS1212,IS1219,IS1233,IS12697,IS12937,IS12945,IS13294,IS13444,IS13549,IS13809,IS15401,IS15466,IS15744,IS15845,IS15931,IS18484,IS18758,IS19153,IS20740,IS20743,IS20956,IS21055,IS21219,IS21645,IS22294,IS23216,IS23496,IS23514,IS23520,IS23521,IS23590,IS23684,IS23891,IS2391,IS23992,IS24139,IS24218,IS24503,IS24939,IS24953,IS25395,IS25989,IS26694,IS26737,IS27034,IS27557,IS27697,IS27786,IS28…
Sobic.001G025500.v3.1	354	IS1004,IS10302,IS1212,IS1219,IS1233,IS12697,IS12937,IS12945,IS13294,IS13444,IS13549,IS13809,IS15401,IS15466,IS15744,IS15845,IS15931,IS18484,IS18758,IS19153,IS20740,IS20743,IS20956,IS21055,IS21219,IS21645,IS22294,IS23216,IS23496,IS23514,IS23520,IS23521,IS23590,IS23684,IS23891,IS2391,IS23992,IS24139,IS24218,IS24503,IS24939,IS24953,IS25395,IS25989,IS26694,IS26737,IS27034,IS27557,IS27697,IS27786,IS28…
Sobic.001G025600.v3.1	354	IS1004,IS10302,IS1212,IS1219,IS1233,IS12697,IS12937,IS12945,IS13294,IS13444,IS13549,IS13809,IS15401,IS15466,IS15744,IS15845,IS15931,IS18484,IS18758,IS19153,IS20740,IS20743,IS20956,IS21055,IS21219,IS21645,IS22294,IS23216,IS23496,IS23514,IS23520,IS23521,IS23590,IS23684,IS23891,IS2391,IS23992,IS24139,IS24218,IS24503,IS24939,IS24953,IS25395,IS25989,IS26694,IS26737,IS27034,IS27557,IS27697,IS27786,IS28…
Sobic.001G025700.v3.1	354	IS1004,IS10302,IS1212,IS1219,IS1233,IS12697,IS12937,IS12945,IS13294,IS13444,IS13549,IS13809,IS15401,IS15466,IS15744,IS15845,IS15931,IS18484,IS18758,IS19153,IS20740,IS20743,IS20956,IS21055,IS21219,IS21645,IS22294,IS23216,IS23496,IS23514,IS23520,IS23521,IS23590,IS23684,IS23891,IS2391,IS23992,IS24139,IS24218,IS24503,IS24939,IS24953,IS25395,IS25989,IS26694,IS26737,IS27034,IS27557,IS27697,IS27786,IS28…
Sobic.001G025800.v3.1	354	IS1004,IS10302,IS1212,IS1219,IS1233,IS12697,IS12937,IS12945,IS13294,IS13444,IS13549,IS13809,IS15401,IS15466,IS15744,IS15845,IS15931,IS18484,IS18758,IS19153,IS20740,IS20743,IS20956,IS21055,IS21219,IS21645,IS22294,IS23216,IS23496,IS23514,IS23520,IS23521,IS23590,IS23684,IS23891,IS2391,IS23992,IS24139,IS24218,IS24503,IS24939,IS24953,IS25395,IS25989,IS26694,IS26737,IS27034,IS27557,IS27697,IS27786,IS28…
Sobic.001G025900.v3.1	354	IS1004,IS10302,IS1212,IS1219,IS1233,IS12697,IS12937,IS12945,IS13294,IS13444,IS13549,IS13809,IS15401,IS15466,IS15744,IS15845,IS15931,IS18484,IS18758,IS19153,IS20740,IS20743,IS20956,IS21055,IS21219,IS21645,IS22294,IS23216,IS23496,IS23514,IS23520,IS23521,IS23590,IS23684,IS23891,IS2391,IS23992,IS24139,IS24218,IS24503,IS24939,IS24953,IS25395,IS25989,IS26694,IS26737,IS27034,IS27557,IS27697,IS27786,IS28…
Sobic.001G026000.v3.1	354	IS1004,IS10302,IS1212,IS1219,IS1233,IS12697,IS12937,IS12945,IS13294,IS13444,IS13549,IS13809,IS15401,IS15466,IS15744,IS15845,IS15931,IS18484,IS18758,IS19153,IS20740,IS20743,IS20956,IS21055,IS21219,IS21645,IS22294,IS23216,IS23496,IS23514,IS23520,IS23521,IS23590,IS23684,IS23891,IS2391,IS23992,IS24139,IS24218,IS24503,IS24939,IS24953,IS25395,IS25989,IS26694,IS26737,IS27034,IS27557,IS27697,IS27786,IS28…
Sobic.001G026100.v3.1	354	IS1004,IS10302,IS1212,IS1219,IS1233,IS12697,IS12937,IS12945,IS13294,IS13444,IS13549,IS13809,IS15401,IS15466,IS15744,IS15845,IS15931,IS18484,IS18758,IS19153,IS20740,IS20743,IS20956,IS21055,IS21219,IS21645,IS22294,IS23216,IS23496,IS23514,IS23520,IS23521,IS23590,IS23684,IS23891,IS2391,IS23992,IS24139,IS24218,IS24503,IS24939,IS24953,IS25395,IS25989,IS26694,IS26737,IS27034,IS27557,IS27697,IS27786,IS28…
Sobic.001G026200.v3.1	354	IS1004,IS10302,IS1212,IS1219,IS1233,IS12697,IS12937,IS12945,IS13294,IS13444,IS13549,IS13809,IS15401,IS15466,IS15744,IS15845,IS15931,IS18484,IS18758,IS19153,IS20740,IS20743,IS20956,IS21055,IS21219,IS21645,IS22294,IS23216,IS23496,IS23514,IS23520,IS23521,IS23590,IS23684,IS23891,IS2391,IS23992,IS24139,IS24218,IS24503,IS24939,IS24953,IS25395,IS25989,IS26694,IS26737,IS27034,IS27557,IS27697,IS27786,IS28…
Sobic.001G026400.v3.1	354	IS1004,IS10302,IS1212,IS1219,IS1233,IS12697,IS12937,IS12945,IS13294,IS13444,IS13549,IS13809,IS15401,IS15466,IS15744,IS15845,IS15931,IS18484,IS18758,IS19153,IS20740,IS20743,IS20956,IS21055,IS21219,IS21645,IS22294,IS23216,IS23496,IS23514,IS23520,IS23521,IS23590,IS23684,IS23891,IS2391,IS23992,IS24139,IS24218,IS24503,IS24939,IS24953,IS25395,IS25989,IS26694,IS26737,IS27034,IS27557,IS27697,IS27786,IS28…
Sobic.001G026500.v3.1	354	IS1004,IS10302,IS1212,IS1219,IS1233,IS12697,IS12937,IS12945,IS13294,IS13444,IS13549,IS13809,IS15401,IS15466,IS15744,IS15845,IS15931,IS18484,IS18758,IS19153,IS20740,IS20743,IS20956,IS21055,IS21219,IS21645,IS22294,IS23216,IS23496,IS23514,IS23520,IS23521,IS23590,IS23684,IS23891,IS2391,IS23992,IS24139,IS24218,IS24503,IS24939,IS24953,IS25395,IS25989,IS26694,IS26737,IS27034,IS27557,IS27697,IS27786,IS28…
Sobic.001G026900.v3.1	354	IS1004,IS10302,IS1212,IS1219,IS1233,IS12697,IS12937,IS12945,IS13294,IS13444,IS13549,IS13809,IS15401,IS15466,IS15744,IS15845,IS15931,IS18484,IS18758,IS19153,IS20740,IS20743,IS20956,IS21055,IS21219,IS21645,IS22294,IS23216,IS23496,IS23514,IS23520,IS23521,IS23590,IS23684,IS23891,IS2391,IS23992,IS24139,IS24218,IS24503,IS24939,IS24953,IS25395,IS25989,IS26694,IS26737,IS27034,IS27557,IS27697,IS27786,IS28…
Sobic.001G027100.v3.1	354	IS1004,IS10302,IS1212,IS1219,IS1233,IS12697,IS12937,IS12945,IS13294,IS13444,IS13549,IS13809,IS15401,IS15466,IS15744,IS15845,IS15931,IS18484,IS18758,IS19153,IS20740,IS20743,IS20956,IS21055,IS21219,IS21645,IS22294,IS23216,IS23496,IS23514,IS23520,IS23521,IS23590,IS23684,IS23891,IS2391,IS23992,IS24139,IS24218,IS24503,IS24939,IS24953,IS25395,IS25989,IS26694,IS26737,IS27034,IS27557,IS27697,IS27786,IS28…
Sobic.001G027300.v3.1	354	IS1004,IS10302,IS1212,IS1219,IS1233,IS12697,IS12937,IS12945,IS13294,IS13444,IS13549,IS13809,IS15401,IS15466,IS15744,IS15845,IS15931,IS18484,IS18758,IS19153,IS20740,IS20743,IS20956,IS21055,IS21219,IS21645,IS22294,IS23216,IS23496,IS23514,IS23520,IS23521,IS23590,IS23684,IS23891,IS2391,IS23992,IS24139,IS24218,IS24503,IS24939,IS24953,IS25395,IS25989,IS26694,IS26737,IS27034,IS27557,IS27697,IS27786,IS28…
Sobic.001G027600.v3.1	354	IS1004,IS10302,IS1212,IS1219,IS1233,IS12697,IS12937,IS12945,IS13294,IS13444,IS13549,IS13809,IS15401,IS15466,IS15744,IS15845,IS15931,IS18484,IS18758,IS19153,IS20740,IS20743,IS20956,IS21055,IS21219,IS21645,IS22294,IS23216,IS23496,IS23514,IS23520,IS23521,IS23590,IS23684,IS23891,IS2391,IS23992,IS24139,IS24218,IS24503,IS24939,IS24953,IS25395,IS25989,IS26694,IS26737,IS27034,IS27557,IS27697,IS27786,IS28…
Sobic.001G027900.v3.1	354	IS1004,IS10302,IS1212,IS1219,IS1233,IS12697,IS12937,IS12945,IS13294,IS13444,IS13549,IS13809,IS15401,IS15466,IS15744,IS15845,IS15931,IS18484,IS18758,IS19153,IS20740,IS20743,IS20956,IS21055,IS21219,IS21645,IS22294,IS23216,IS23496,IS23514,IS23520,IS23521,IS23590,IS23684,IS23891,IS2391,IS23992,IS24139,IS24218,IS24503,IS24939,IS24953,IS25395,IS25989,IS26694,IS26737,IS27034,IS27557,IS27697,IS27786,IS28…
Sobic.001G028100.v3.1	354	IS1004,IS10302,IS1212,IS1219,IS1233,IS12697,IS12937,IS12945,IS13294,IS13444,IS13549,IS13809,IS15401,IS15466,IS15744,IS15845,IS15931,IS18484,IS18758,IS19153,IS20740,IS20743,IS20956,IS21055,IS21219,IS21645,IS22294,IS23216,IS23496,IS23514,IS23520,IS23521,IS23590,IS23684,IS23891,IS2391,IS23992,IS24139,IS24218,IS24503,IS24939,IS24953,IS25395,IS25989,IS26694,IS26737,IS27034,IS27557,IS27697,IS27786,IS28…
Sobic.001G028400.v3.1	354	IS1004,IS10302,IS1212,IS1219,IS1233,IS12697,IS12937,IS12945,IS13294,IS13444,IS13549,IS13809,IS15401,IS15466,IS15744,IS15845,IS15931,IS18484,IS18758,IS19153,IS20740,IS20743,IS20956,IS21055,IS21219,IS21645,IS22294,IS23216,IS23496,IS23514,IS23520,IS23521,IS23590,IS23684,IS23891,IS2391,IS23992,IS24139,IS24218,IS24503,IS24939,IS24953,IS25395,IS25989,IS26694,IS26737,IS27034,IS27557,IS27697,IS27786,IS28…
Sobic.001G028600.v3.1	354	IS1004,IS10302,IS1212,IS1219,IS1233,IS12697,IS12937,IS12945,IS13294,IS13444,IS13549,IS13809,IS15401,IS15466,IS15744,IS15845,IS15931,IS18484,IS18758,IS19153,IS20740,IS20743,IS20956,IS21055,IS21219,IS21645,IS22294,IS23216,IS23496,IS23514,IS23520,IS23521,IS23590,IS23684,IS23891,IS2391,IS23992,IS24139,IS24218,IS24503,IS24939,IS24953,IS25395,IS25989,IS26694,IS26737,IS27034,IS27557,IS27697,IS27786,IS28…
Sobic.001G029100.v3.1	354	IS1004,IS10302,IS1212,IS1219,IS1233,IS12697,IS12937,IS12945,IS13294,IS13444,IS13549,IS13809,IS15401,IS15466,IS15744,IS15845,IS15931,IS18484,IS18758,IS19153,IS20740,IS20743,IS20956,IS21055,IS21219,IS21645,IS22294,IS23216,IS23496,IS23514,IS23520,IS23521,IS23590,IS23684,IS23891,IS2391,IS23992,IS24139,IS24218,IS24503,IS24939,IS24953,IS25395,IS25989,IS26694,IS26737,IS27034,IS27557,IS27697,IS27786,IS28…
Sobic.001G029200.v3.1	354	IS1004,IS10302,IS1212,IS1219,IS1233,IS12697,IS12937,IS12945,IS13294,IS13444,IS13549,IS13809,IS15401,IS15466,IS15744,IS15845,IS15931,IS18484,IS18758,IS19153,IS20740,IS20743,IS20956,IS21055,IS21219,IS21645,IS22294,IS23216,IS23496,IS23514,IS23520,IS23521,IS23590,IS23684,IS23891,IS2391,IS23992,IS24139,IS24218,IS24503,IS24939,IS24953,IS25395,IS25989,IS26694,IS26737,IS27034,IS27557,IS27697,IS27786,IS28…
Sobic.001G029300.v3.1	354	IS1004,IS10302,IS1212,IS1219,IS1233,IS12697,IS12937,IS12945,IS13294,IS13444,IS13549,IS13809,IS15401,IS15466,IS15744,IS15845,IS15931,IS18484,IS18758,IS19153,IS20740,IS20743,IS20956,IS21055,IS21219,IS21645,IS22294,IS23216,IS23496,IS23514,IS23520,IS23521,IS23590,IS23684,IS23891,IS2391,IS23992,IS24139,IS24218,IS24503,IS24939,IS24953,IS25395,IS25989,IS26694,IS26737,IS27034,IS27557,IS27697,IS27786,IS28…
Sobic.001G029400.v3.1	354	IS1004,IS10302,IS1212,IS1219,IS1233,IS12697,IS12937,IS12945,IS13294,IS13444,IS13549,IS13809,IS15401,IS15466,IS15744,IS15845,IS15931,IS18484,IS18758,IS19153,IS20740,IS20743,IS20956,IS21055,IS21219,IS21645,IS22294,IS23216,IS23496,IS23514,IS23520,IS23521,IS23590,IS23684,IS23891,IS2391,IS23992,IS24139,IS24218,IS24503,IS24939,IS24953,IS25395,IS25989,IS26694,IS26737,IS27034,IS27557,IS27697,IS27786,IS28…
Sobic.001G029700.v3.1	354	IS1004,IS10302,IS1212,IS1219,IS1233,IS12697,IS12937,IS12945,IS13294,IS13444,IS13549,IS13809,IS15401,IS15466,IS15744,IS15845,IS15931,IS18484,IS18758,IS19153,IS20740,IS20743,IS20956,IS21055,IS21219,IS21645,IS22294,IS23216,IS23496,IS23514,IS23520,IS23521,IS23590,IS23684,IS23891,IS2391,IS23992,IS24139,IS24218,IS24503,IS24939,IS24953,IS25395,IS25989,IS26694,IS26737,IS27034,IS27557,IS27697,IS27786,IS28…
Sobic.001G029800.v3.1	354	IS1004,IS10302,IS1212,IS1219,IS1233,IS12697,IS12937,IS12945,IS13294,IS13444,IS13549,IS13809,IS15401,IS15466,IS15744,IS15845,IS15931,IS18484,IS18758,IS19153,IS20740,IS20743,IS20956,IS21055,IS21219,IS21645,IS22294,IS23216,IS23496,IS23514,IS23520,IS23521,IS23590,IS23684,IS23891,IS2391,IS23992,IS24139,IS24218,IS24503,IS24939,IS24953,IS25395,IS25989,IS26694,IS26737,IS27034,IS27557,IS27697,IS27786,IS28…
Sobic.001G029900.v3.1	354	IS1004,IS10302,IS1212,IS1219,IS1233,IS12697,IS12937,IS12945,IS13294,IS13444,IS13549,IS13809,IS15401,IS15466,IS15744,IS15845,IS15931,IS18484,IS18758,IS19153,IS20740,IS20743,IS20956,IS21055,IS21219,IS21645,IS22294,IS23216,IS23496,IS23514,IS23520,IS23521,IS23590,IS23684,IS23891,IS2391,IS23992,IS24139,IS24218,IS24503,IS24939,IS24953,IS25395,IS25989,IS26694,IS26737,IS27034,IS27557,IS27697,IS27786,IS28…
Sobic.001G030000.v3.1	354	IS1004,IS10302,IS1212,IS1219,IS1233,IS12697,IS12937,IS12945,IS13294,IS13444,IS13549,IS13809,IS15401,IS15466,IS15744,IS15845,IS15931,IS18484,IS18758,IS19153,IS20740,IS20743,IS20956,IS21055,IS21219,IS21645,IS22294,IS23216,IS23496,IS23514,IS23520,IS23521,IS23590,IS23684,IS23891,IS2391,IS23992,IS24139,IS24218,IS24503,IS24939,IS24953,IS25395,IS25989,IS26694,IS26737,IS27034,IS27557,IS27697,IS27786,IS28…
Sobic.001G030200.v3.1	354	IS1004,IS10302,IS1212,IS1219,IS1233,IS12697,IS12937,IS12945,IS13294,IS13444,IS13549,IS13809,IS15401,IS15466,IS15744,IS15845,IS15931,IS18484,IS18758,IS19153,IS20740,IS20743,IS20956,IS21055,IS21219,IS21645,IS22294,IS23216,IS23496,IS23514,IS23520,IS23521,IS23590,IS23684,IS23891,IS2391,IS23992,IS24139,IS24218,IS24503,IS24939,IS24953,IS25395,IS25989,IS26694,IS26737,IS27034,IS27557,IS27697,IS27786,IS28…
Sobic.001G030300.v3.1	354	IS1004,IS10302,IS1212,IS1219,IS1233,IS12697,IS12937,IS12945,IS13294,IS13444,IS13549,IS13809,IS15401,IS15466,IS15744,IS15845,IS15931,IS18484,IS18758,IS19153,IS20740,IS20743,IS20956,IS21055,IS21219,IS21645,IS22294,IS23216,IS23496,IS23514,IS23520,IS23521,IS23590,IS23684,IS23891,IS2391,IS23992,IS24139,IS24218,IS24503,IS24939,IS24953,IS25395,IS25989,IS26694,IS26737,IS27034,IS27557,IS27697,IS27786,IS28…
Sobic.001G030400.v3.1	354	IS1004,IS10302,IS1212,IS1219,IS1233,IS12697,IS12937,IS12945,IS13294,IS13444,IS13549,IS13809,IS15401,IS15466,IS15744,IS15845,IS15931,IS18484,IS18758,IS19153,IS20740,IS20743,IS20956,IS21055,IS21219,IS21645,IS22294,IS23216,IS23496,IS23514,IS23520,IS23521,IS23590,IS23684,IS23891,IS2391,IS23992,IS24139,IS24218,IS24503,IS24939,IS24953,IS25395,IS25989,IS26694,IS26737,IS27034,IS27557,IS27697,IS27786,IS28…
Sobic.001G031100.v3.1	354	IS1004,IS10302,IS1212,IS1219,IS1233,IS12697,IS12937,IS12945,IS13294,IS13444,IS13549,IS13809,IS15401,IS15466,IS15744,IS15845,IS15931,IS18484,IS18758,IS19153,IS20740,IS20743,IS20956,IS21055,IS21219,IS21645,IS22294,IS23216,IS23496,IS23514,IS23520,IS23521,IS23590,IS23684,IS23891,IS2391,IS23992,IS24139,IS24218,IS24503,IS24939,IS24953,IS25395,IS25989,IS26694,IS26737,IS27034,IS27557,IS27697,IS27786,IS28…
Sobic.001G031200.v3.1	354	IS1004,IS10302,IS1212,IS1219,IS1233,IS12697,IS12937,IS12945,IS13294,IS13444,IS13549,IS13809,IS15401,IS15466,IS15744,IS15845,IS15931,IS18484,IS18758,IS19153,IS20740,IS20743,IS20956,IS21055,IS21219,IS21645,IS22294,IS23216,IS23496,IS23514,IS23520,IS23521,IS23590,IS23684,IS23891,IS2391,IS23992,IS24139,IS24218,IS24503,IS24939,IS24953,IS25395,IS25989,IS26694,IS26737,IS27034,IS27557,IS27697,IS27786,IS28…
Sobic.001G031300.v3.1	354	IS1004,IS10302,IS1212,IS1219,IS1233,IS12697,IS12937,IS12945,IS13294,IS13444,IS13549,IS13809,IS15401,IS15466,IS15744,IS15845,IS15931,IS18484,IS18758,IS19153,IS20740,IS20743,IS20956,IS21055,IS21219,IS21645,IS22294,IS23216,IS23496,IS23514,IS23520,IS23521,IS23590,IS23684,IS23891,IS2391,IS23992,IS24139,IS24218,IS24503,IS24939,IS24953,IS25395,IS25989,IS26694,IS26737,IS27034,IS27557,IS27697,IS27786,IS28…
Sobic.001G031600.v3.1	354	IS1004,IS10302,IS1212,IS1219,IS1233,IS12697,IS12937,IS12945,IS13294,IS13444,IS13549,IS13809,IS15401,IS15466,IS15744,IS15845,IS15931,IS18484,IS18758,IS19153,IS20740,IS20743,IS20956,IS21055,IS21219,IS21645,IS22294,IS23216,IS23496,IS23514,IS23520,IS23521,IS23590,IS23684,IS23891,IS2391,IS23992,IS24139,IS24218,IS24503,IS24939,IS24953,IS25395,IS25989,IS26694,IS26737,IS27034,IS27557,IS27697,IS27786,IS28…
Sobic.001G031700.v3.1	354	IS1004,IS10302,IS1212,IS1219,IS1233,IS12697,IS12937,IS12945,IS13294,IS13444,IS13549,IS13809,IS15401,IS15466,IS15744,IS15845,IS15931,IS18484,IS18758,IS19153,IS20740,IS20743,IS20956,IS21055,IS21219,IS21645,IS22294,IS23216,IS23496,IS23514,IS23520,IS23521,IS23590,IS23684,IS23891,IS2391,IS23992,IS24139,IS24218,IS24503,IS24939,IS24953,IS25395,IS25989,IS26694,IS26737,IS27034,IS27557,IS27697,IS27786,IS28…
Sobic.001G031800.v3.1	354	IS1004,IS10302,IS1212,IS1219,IS1233,IS12697,IS12937,IS12945,IS13294,IS13444,IS13549,IS13809,IS15401,IS15466,IS15744,IS15845,IS15931,IS18484,IS18758,IS19153,IS20740,IS20743,IS20956,IS21055,IS21219,IS21645,IS22294,IS23216,IS23496,IS23514,IS23520,IS23521,IS23590,IS23684,IS23891,IS2391,IS23992,IS24139,IS24218,IS24503,IS24939,IS24953,IS25395,IS25989,IS26694,IS26737,IS27034,IS27557,IS27697,IS27786,IS28…
Sobic.001G032200.v3.1	354	IS1004,IS10302,IS1212,IS1219,IS1233,IS12697,IS12937,IS12945,IS13294,IS13444,IS13549,IS13809,IS15401,IS15466,IS15744,IS15845,IS15931,IS18484,IS18758,IS19153,IS20740,IS20743,IS20956,IS21055,IS21219,IS21645,IS22294,IS23216,IS23496,IS23514,IS23520,IS23521,IS23590,IS23684,IS23891,IS2391,IS23992,IS24139,IS24218,IS24503,IS24939,IS24953,IS25395,IS25989,IS26694,IS26737,IS27034,IS27557,IS27697,IS27786,IS28…
Sobic.001G032800.v3.1	354	IS1004,IS10302,IS1212,IS1219,IS1233,IS12697,IS12937,IS12945,IS13294,IS13444,IS13549,IS13809,IS15401,IS15466,IS15744,IS15845,IS15931,IS18484,IS18758,IS19153,IS20740,IS20743,IS20956,IS21055,IS21219,IS21645,IS22294,IS23216,IS23496,IS23514,IS23520,IS23521,IS23590,IS23684,IS23891,IS2391,IS23992,IS24139,IS24218,IS24503,IS24939,IS24953,IS25395,IS25989,IS26694,IS26737,IS27034,IS27557,IS27697,IS27786,IS28…
Sobic.001G032900.v3.1	354	IS1004,IS10302,IS1212,IS1219,IS1233,IS12697,IS12937,IS12945,IS13294,IS13444,IS13549,IS13809,IS15401,IS15466,IS15744,IS15845,IS15931,IS18484,IS18758,IS19153,IS20740,IS20743,IS20956,IS21055,IS21219,IS21645,IS22294,IS23216,IS23496,IS23514,IS23520,IS23521,IS23590,IS23684,IS23891,IS2391,IS23992,IS24139,IS24218,IS24503,IS24939,IS24953,IS25395,IS25989,IS26694,IS26737,IS27034,IS27557,IS27697,IS27786,IS28…
Sobic.001G033000.v3.1	354	IS1004,IS10302,IS1212,IS1219,IS1233,IS12697,IS12937,IS12945,IS13294,IS13444,IS13549,IS13809,IS15401,IS15466,IS15744,IS15845,IS15931,IS18484,IS18758,IS19153,IS20740,IS20743,IS20956,IS21055,IS21219,IS21645,IS22294,IS23216,IS23496,IS23514,IS23520,IS23521,IS23590,IS23684,IS23891,IS2391,IS23992,IS24139,IS24218,IS24503,IS24939,IS24953,IS25395,IS25989,IS26694,IS26737,IS27034,IS27557,IS27697,IS27786,IS28…
Sobic.001G033200.v3.1	354	IS1004,IS10302,IS1212,IS1219,IS1233,IS12697,IS12937,IS12945,IS13294,IS13444,IS13549,IS13809,IS15401,IS15466,IS15744,IS15845,IS15931,IS18484,IS18758,IS19153,IS20740,IS20743,IS20956,IS21055,IS21219,IS21645,IS22294,IS23216,IS23496,IS23514,IS23520,IS23521,IS23590,IS23684,IS23891,IS2391,IS23992,IS24139,IS24218,IS24503,IS24939,IS24953,IS25395,IS25989,IS26694,IS26737,IS27034,IS27557,IS27697,IS27786,IS28…
Sobic.001G033300.v3.1	354	IS1004,IS10302,IS1212,IS1219,IS1233,IS12697,IS12937,IS12945,IS13294,IS13444,IS13549,IS13809,IS15401,IS15466,IS15744,IS15845,IS15931,IS18484,IS18758,IS19153,IS20740,IS20743,IS20956,IS21055,IS21219,IS21645,IS22294,IS23216,IS23496,IS23514,IS23520,IS23521,IS23590,IS23684,IS23891,IS2391,IS23992,IS24139,IS24218,IS24503,IS24939,IS24953,IS25395,IS25989,IS26694,IS26737,IS27034,IS27557,IS27697,IS27786,IS28…
Sobic.001G033400.v3.1	354	IS1004,IS10302,IS1212,IS1219,IS1233,IS12697,IS12937,IS12945,IS13294,IS13444,IS13549,IS13809,IS15401,IS15466,IS15744,IS15845,IS15931,IS18484,IS18758,IS19153,IS20740,IS20743,IS20956,IS21055,IS21219,IS21645,IS22294,IS23216,IS23496,IS23514,IS23520,IS23521,IS23590,IS23684,IS23891,IS2391,IS23992,IS24139,IS24218,IS24503,IS24939,IS24953,IS25395,IS25989,IS26694,IS26737,IS27034,IS27557,IS27697,IS27786,IS28…
Sobic.001G033500.v3.1	354	IS1004,IS10302,IS1212,IS1219,IS1233,IS12697,IS12937,IS12945,IS13294,IS13444,IS13549,IS13809,IS15401,IS15466,IS15744,IS15845,IS15931,IS18484,IS18758,IS19153,IS20740,IS20743,IS20956,IS21055,IS21219,IS21645,IS22294,IS23216,IS23496,IS23514,IS23520,IS23521,IS23590,IS23684,IS23891,IS2391,IS23992,IS24139,IS24218,IS24503,IS24939,IS24953,IS25395,IS25989,IS26694,IS26737,IS27034,IS27557,IS27697,IS27786,IS28…
Sobic.001G034000.v3.1	354	IS1004,IS10302,IS1212,IS1219,IS1233,IS12697,IS12937,IS12945,IS13294,IS13444,IS13549,IS13809,IS15401,IS15466,IS15744,IS15845,IS15931,IS18484,IS18758,IS19153,IS20740,IS20743,IS20956,IS21055,IS21219,IS21645,IS22294,IS23216,IS23496,IS23514,IS23520,IS23521,IS23590,IS23684,IS23891,IS2391,IS23992,IS24139,IS24218,IS24503,IS24939,IS24953,IS25395,IS25989,IS26694,IS26737,IS27034,IS27557,IS27697,IS27786,IS28…
Sobic.001G034200.v3.1	354	IS1004,IS10302,IS1212,IS1219,IS1233,IS12697,IS12937,IS12945,IS13294,IS13444,IS13549,IS13809,IS15401,IS15466,IS15744,IS15845,IS15931,IS18484,IS18758,IS19153,IS20740,IS20743,IS20956,IS21055,IS21219,IS21645,IS22294,IS23216,IS23496,IS23514,IS23520,IS23521,IS23590,IS23684,IS23891,IS2391,IS23992,IS24139,IS24218,IS24503,IS24939,IS24953,IS25395,IS25989,IS26694,IS26737,IS27034,IS27557,IS27697,IS27786,IS28…
Sobic.001G034500.v3.1	354	IS1004,IS10302,IS1212,IS1219,IS1233,IS12697,IS12937,IS12945,IS13294,IS13444,IS13549,IS13809,IS15401,IS15466,IS15744,IS15845,IS15931,IS18484,IS18758,IS19153,IS20740,IS20743,IS20956,IS21055,IS21219,IS21645,IS22294,IS23216,IS23496,IS23514,IS23520,IS23521,IS23590,IS23684,IS23891,IS2391,IS23992,IS24139,IS24218,IS24503,IS24939,IS24953,IS25395,IS25989,IS26694,IS26737,IS27034,IS27557,IS27697,IS27786,IS28…
Sobic.001G034600.v3.1	354	IS1004,IS10302,IS1212,IS1219,IS1233,IS12697,IS12937,IS12945,IS13294,IS13444,IS13549,IS13809,IS15401,IS15466,IS15744,IS15845,IS15931,IS18484,IS18758,IS19153,IS20740,IS20743,IS20956,IS21055,IS21219,IS21645,IS22294,IS23216,IS23496,IS23514,IS23520,IS23521,IS23590,IS23684,IS23891,IS2391,IS23992,IS24139,IS24218,IS24503,IS24939,IS24953,IS25395,IS25989,IS26694,IS26737,IS27034,IS27557,IS27697,IS27786,IS28…
Sobic.001G035200.v3.1	354	IS1004,IS10302,IS1212,IS1219,IS1233,IS12697,IS12937,IS12945,IS13294,IS13444,IS13549,IS13809,IS15401,IS15466,IS15744,IS15845,IS15931,IS18484,IS18758,IS19153,IS20740,IS20743,IS20956,IS21055,IS21219,IS21645,IS22294,IS23216,IS23496,IS23514,IS23520,IS23521,IS23590,IS23684,IS23891,IS2391,IS23992,IS24139,IS24218,IS24503,IS24939,IS24953,IS25395,IS25989,IS26694,IS26737,IS27034,IS27557,IS27697,IS27786,IS28…
Sobic.001G035800.v3.1	354	IS1004,IS10302,IS1212,IS1219,IS1233,IS12697,IS12937,IS12945,IS13294,IS13444,IS13549,IS13809,IS15401,IS15466,IS15744,IS15845,IS15931,IS18484,IS18758,IS19153,IS20740,IS20743,IS20956,IS21055,IS21219,IS21645,IS22294,IS23216,IS23496,IS23514,IS23520,IS23521,IS23590,IS23684,IS23891,IS2391,IS23992,IS24139,IS24218,IS24503,IS24939,IS24953,IS25395,IS25989,IS26694,IS26737,IS27034,IS27557,IS27697,IS27786,IS28…
Sobic.001G035900.v3.1	354	IS1004,IS10302,IS1212,IS1219,IS1233,IS12697,IS12937,IS12945,IS13294,IS13444,IS13549,IS13809,IS15401,IS15466,IS15744,IS15845,IS15931,IS18484,IS18758,IS19153,IS20740,IS20743,IS20956,IS21055,IS21219,IS21645,IS22294,IS23216,IS23496,IS23514,IS23520,IS23521,IS23590,IS23684,IS23891,IS2391,IS23992,IS24139,IS24218,IS24503,IS24939,IS24953,IS25395,IS25989,IS26694,IS26737,IS27034,IS27557,IS27697,IS27786,IS28…
Sobic.001G036050.v3.1	354	IS1004,IS10302,IS1212,IS1219,IS1233,IS12697,IS12937,IS12945,IS13294,IS13444,IS13549,IS13809,IS15401,IS15466,IS15744,IS15845,IS15931,IS18484,IS18758,IS19153,IS20740,IS20743,IS20956,IS21055,IS21219,IS21645,IS22294,IS23216,IS23496,IS23514,IS23520,IS23521,IS23590,IS23684,IS23891,IS2391,IS23992,IS24139,IS24218,IS24503,IS24939,IS24953,IS25395,IS25989,IS26694,IS26737,IS27034,IS27557,IS27697,IS27786,IS28…
Sobic.001G036200.v3.1	354	IS1004,IS10302,IS1212,IS1219,IS1233,IS12697,IS12937,IS12945,IS13294,IS13444,IS13549,IS13809,IS15401,IS15466,IS15744,IS15845,IS15931,IS18484,IS18758,IS19153,IS20740,IS20743,IS20956,IS21055,IS21219,IS21645,IS22294,IS23216,IS23496,IS23514,IS23520,IS23521,IS23590,IS23684,IS23891,IS2391,IS23992,IS24139,IS24218,IS24503,IS24939,IS24953,IS25395,IS25989,IS26694,IS26737,IS27034,IS27557,IS27697,IS27786,IS28…
Sobic.001G036600.v3.1	354	IS1004,IS10302,IS1212,IS1219,IS1233,IS12697,IS12937,IS12945,IS13294,IS13444,IS13549,IS13809,IS15401,IS15466,IS15744,IS15845,IS15931,IS18484,IS18758,IS19153,IS20740,IS20743,IS20956,IS21055,IS21219,IS21645,IS22294,IS23216,IS23496,IS23514,IS23520,IS23521,IS23590,IS23684,IS23891,IS2391,IS23992,IS24139,IS24218,IS24503,IS24939,IS24953,IS25395,IS25989,IS26694,IS26737,IS27034,IS27557,IS27697,IS27786,IS28…
Sobic.001G036800.v3.1	354	IS1004,IS10302,IS1212,IS1219,IS1233,IS12697,IS12937,IS12945,IS13294,IS13444,IS13549,IS13809,IS15401,IS15466,IS15744,IS15845,IS15931,IS18484,IS18758,IS19153,IS20740,IS20743,IS20956,IS21055,IS21219,IS21645,IS22294,IS23216,IS23496,IS23514,IS23520,IS23521,IS23590,IS23684,IS23891,IS2391,IS23992,IS24139,IS24218,IS24503,IS24939,IS24953,IS25395,IS25989,IS26694,IS26737,IS27034,IS27557,IS27697,IS27786,IS28…
Sobic.001G037033.v3.1	354	IS1004,IS10302,IS1212,IS1219,IS1233,IS12697,IS12937,IS12945,IS13294,IS13444,IS13549,IS13809,IS15401,IS15466,IS15744,IS15845,IS15931,IS18484,IS18758,IS19153,IS20740,IS20743,IS20956,IS21055,IS21219,IS21645,IS22294,IS23216,IS23496,IS23514,IS23520,IS23521,IS23590,IS23684,IS23891,IS2391,IS23992,IS24139,IS24218,IS24503,IS24939,IS24953,IS25395,IS25989,IS26694,IS26737,IS27034,IS27557,IS27697,IS27786,IS28…
Sobic.001G037400.v3.1	354	IS1004,IS10302,IS1212,IS1219,IS1233,IS12697,IS12937,IS12945,IS13294,IS13444,IS13549,IS13809,IS15401,IS15466,IS15744,IS15845,IS15931,IS18484,IS18758,IS19153,IS20740,IS20743,IS20956,IS21055,IS21219,IS21645,IS22294,IS23216,IS23496,IS23514,IS23520,IS23521,IS23590,IS23684,IS23891,IS2391,IS23992,IS24139,IS24218,IS24503,IS24939,IS24953,IS25395,IS25989,IS26694,IS26737,IS27034,IS27557,IS27697,IS27786,IS28…
Sobic.001G037600.v3.1	354	IS1004,IS10302,IS1212,IS1219,IS1233,IS12697,IS12937,IS12945,IS13294,IS13444,IS13549,IS13809,IS15401,IS15466,IS15744,IS15845,IS15931,IS18484,IS18758,IS19153,IS20740,IS20743,IS20956,IS21055,IS21219,IS21645,IS22294,IS23216,IS23496,IS23514,IS23520,IS23521,IS23590,IS23684,IS23891,IS2391,IS23992,IS24139,IS24218,IS24503,IS24939,IS24953,IS25395,IS25989,IS26694,IS26737,IS27034,IS27557,IS27697,IS27786,IS28…
Sobic.001G037800.v3.1	354	IS1004,IS10302,IS1212,IS1219,IS1233,IS12697,IS12937,IS12945,IS13294,IS13444,IS13549,IS13809,IS15401,IS15466,IS15744,IS15845,IS15931,IS18484,IS18758,IS19153,IS20740,IS20743,IS20956,IS21055,IS21219,IS21645,IS22294,IS23216,IS23496,IS23514,IS23520,IS23521,IS23590,IS23684,IS23891,IS2391,IS23992,IS24139,IS24218,IS24503,IS24939,IS24953,IS25395,IS25989,IS26694,IS26737,IS27034,IS27557,IS27697,IS27786,IS28…
Sobic.001G037900.v3.1	354	IS1004,IS10302,IS1212,IS1219,IS1233,IS12697,IS12937,IS12945,IS13294,IS13444,IS13549,IS13809,IS15401,IS15466,IS15744,IS15845,IS15931,IS18484,IS18758,IS19153,IS20740,IS20743,IS20956,IS21055,IS21219,IS21645,IS22294,IS23216,IS23496,IS23514,IS23520,IS23521,IS23590,IS23684,IS23891,IS2391,IS23992,IS24139,IS24218,IS24503,IS24939,IS24953,IS25395,IS25989,IS26694,IS26737,IS27034,IS27557,IS27697,IS27786,IS28…
Sobic.001G038000.v3.1	354	IS1004,IS10302,IS1212,IS1219,IS1233,IS12697,IS12937,IS12945,IS13294,IS13444,IS13549,IS13809,IS15401,IS15466,IS15744,IS15845,IS15931,IS18484,IS18758,IS19153,IS20740,IS20743,IS20956,IS21055,IS21219,IS21645,IS22294,IS23216,IS23496,IS23514,IS23520,IS23521,IS23590,IS23684,IS23891,IS2391,IS23992,IS24139,IS24218,IS24503,IS24939,IS24953,IS25395,IS25989,IS26694,IS26737,IS27034,IS27557,IS27697,IS27786,IS28…
Sobic.001G038100.v3.1	354	IS1004,IS10302,IS1212,IS1219,IS1233,IS12697,IS12937,IS12945,IS13294,IS13444,IS13549,IS13809,IS15401,IS15466,IS15744,IS15845,IS15931,IS18484,IS18758,IS19153,IS20740,IS20743,IS20956,IS21055,IS21219,IS21645,IS22294,IS23216,IS23496,IS23514,IS23520,IS23521,IS23590,IS23684,IS23891,IS2391,IS23992,IS24139,IS24218,IS24503,IS24939,IS24953,IS25395,IS25989,IS26694,IS26737,IS27034,IS27557,IS27697,IS27786,IS28…
Sobic.001G038200.v3.1	354	IS1004,IS10302,IS1212,IS1219,IS1233,IS12697,IS12937,IS12945,IS13294,IS13444,IS13549,IS13809,IS15401,IS15466,IS15744,IS15845,IS15931,IS18484,IS18758,IS19153,IS20740,IS20743,IS20956,IS21055,IS21219,IS21645,IS22294,IS23216,IS23496,IS23514,IS23520,IS23521,IS23590,IS23684,IS23891,IS2391,IS23992,IS24139,IS24218,IS24503,IS24939,IS24953,IS25395,IS25989,IS26694,IS26737,IS27034,IS27557,IS27697,IS27786,IS28…
Sobic.001G038400.v3.1	354	IS1004,IS10302,IS1212,IS1219,IS1233,IS12697,IS12937,IS12945,IS13294,IS13444,IS13549,IS13809,IS15401,IS15466,IS15744,IS15845,IS15931,IS18484,IS18758,IS19153,IS20740,IS20743,IS20956,IS21055,IS21219,IS21645,IS22294,IS23216,IS23496,IS23514,IS23520,IS23521,IS23590,IS23684,IS23891,IS2391,IS23992,IS24139,IS24218,IS24503,IS24939,IS24953,IS25395,IS25989,IS26694,IS26737,IS27034,IS27557,IS27697,IS27786,IS28…
Sobic.001G038700.v3.1	354	IS1004,IS10302,IS1212,IS1219,IS1233,IS12697,IS12937,IS12945,IS13294,IS13444,IS13549,IS13809,IS15401,IS15466,IS15744,IS15845,IS15931,IS18484,IS18758,IS19153,IS20740,IS20743,IS20956,IS21055,IS21219,IS21645,IS22294,IS23216,IS23496,IS23514,IS23520,IS23521,IS23590,IS23684,IS23891,IS2391,IS23992,IS24139,IS24218,IS24503,IS24939,IS24953,IS25395,IS25989,IS26694,IS26737,IS27034,IS27557,IS27697,IS27786,IS28…
Sobic.001G039300.v3.1	354	IS1004,IS10302,IS1212,IS1219,IS1233,IS12697,IS12937,IS12945,IS13294,IS13444,IS13549,IS13809,IS15401,IS15466,IS15744,IS15845,IS15931,IS18484,IS18758,IS19153,IS20740,IS20743,IS20956,IS21055,IS21219,IS21645,IS22294,IS23216,IS23496,IS23514,IS23520,IS23521,IS23590,IS23684,IS23891,IS2391,IS23992,IS24139,IS24218,IS24503,IS24939,IS24953,IS25395,IS25989,IS26694,IS26737,IS27034,IS27557,IS27697,IS27786,IS28…
Sobic.001G039400.v3.1	354	IS1004,IS10302,IS1212,IS1219,IS1233,IS12697,IS12937,IS12945,IS13294,IS13444,IS13549,IS13809,IS15401,IS15466,IS15744,IS15845,IS15931,IS18484,IS18758,IS19153,IS20740,IS20743,IS20956,IS21055,IS21219,IS21645,IS22294,IS23216,IS23496,IS23514,IS23520,IS23521,IS23590,IS23684,IS23891,IS2391,IS23992,IS24139,IS24218,IS24503,IS24939,IS24953,IS25395,IS25989,IS26694,IS26737,IS27034,IS27557,IS27697,IS27786,IS28…
Sobic.001G039500.v3.1	354	IS1004,IS10302,IS1212,IS1219,IS1233,IS12697,IS12937,IS12945,IS13294,IS13444,IS13549,IS13809,IS15401,IS15466,IS15744,IS15845,IS15931,IS18484,IS18758,IS19153,IS20740,IS20743,IS20956,IS21055,IS21219,IS21645,IS22294,IS23216,IS23496,IS23514,IS23520,IS23521,IS23590,IS23684,IS23891,IS2391,IS23992,IS24139,IS24218,IS24503,IS24939,IS24953,IS25395,IS25989,IS26694,IS26737,IS27034,IS27557,IS27697,IS27786,IS28…
Sobic.001G039600.v3.1	354	IS1004,IS10302,IS1212,IS1219,IS1233,IS12697,IS12937,IS12945,IS13294,IS13444,IS13549,IS13809,IS15401,IS15466,IS15744,IS15845,IS15931,IS18484,IS18758,IS19153,IS20740,IS20743,IS20956,IS21055,IS21219,IS21645,IS22294,IS23216,IS23496,IS23514,IS23520,IS23521,IS23590,IS23684,IS23891,IS2391,IS23992,IS24139,IS24218,IS24503,IS24939,IS24953,IS25395,IS25989,IS26694,IS26737,IS27034,IS27557,IS27697,IS27786,IS28…
Sobic.001G039700.v3.1	354	IS1004,IS10302,IS1212,IS1219,IS1233,IS12697,IS12937,IS12945,IS13294,IS13444,IS13549,IS13809,IS15401,IS15466,IS15744,IS15845,IS15931,IS18484,IS18758,IS19153,IS20740,IS20743,IS20956,IS21055,IS21219,IS21645,IS22294,IS23216,IS23496,IS23514,IS23520,IS23521,IS23590,IS23684,IS23891,IS2391,IS23992,IS24139,IS24218,IS24503,IS24939,IS24953,IS25395,IS25989,IS26694,IS26737,IS27034,IS27557,IS27697,IS27786,IS28…
Sobic.001G039900.v3.1	354	IS1004,IS10302,IS1212,IS1219,IS1233,IS12697,IS12937,IS12945,IS13294,IS13444,IS13549,IS13809,IS15401,IS15466,IS15744,IS15845,IS15931,IS18484,IS18758,IS19153,IS20740,IS20743,IS20956,IS21055,IS21219,IS21645,IS22294,IS23216,IS23496,IS23514,IS23520,IS23521,IS23590,IS23684,IS23891,IS2391,IS23992,IS24139,IS24218,IS24503,IS24939,IS24953,IS25395,IS25989,IS26694,IS26737,IS27034,IS27557,IS27697,IS27786,IS28…
Sobic.001G040100.v3.1	354	IS1004,IS10302,IS1212,IS1219,IS1233,IS12697,IS12937,IS12945,IS13294,IS13444,IS13549,IS13809,IS15401,IS15466,IS15744,IS15845,IS15931,IS18484,IS18758,IS19153,IS20740,IS20743,IS20956,IS21055,IS21219,IS21645,IS22294,IS23216,IS23496,IS23514,IS23520,IS23521,IS23590,IS23684,IS23891,IS2391,IS23992,IS24139,IS24218,IS24503,IS24939,IS24953,IS25395,IS25989,IS26694,IS26737,IS27034,IS27557,IS27697,IS27786,IS28…
Sobic.001G040300.v3.1	354	IS1004,IS10302,IS1212,IS1219,IS1233,IS12697,IS12937,IS12945,IS13294,IS13444,IS13549,IS13809,IS15401,IS15466,IS15744,IS15845,IS15931,IS18484,IS18758,IS19153,IS20740,IS20743,IS20956,IS21055,IS21219,IS21645,IS22294,IS23216,IS23496,IS23514,IS23520,IS23521,IS23590,IS23684,IS23891,IS2391,IS23992,IS24139,IS24218,IS24503,IS24939,IS24953,IS25395,IS25989,IS26694,IS26737,IS27034,IS27557,IS27697,IS27786,IS28…
Sobic.001G040500.v3.1	354	IS1004,IS10302,IS1212,IS1219,IS1233,IS12697,IS12937,IS12945,IS13294,IS13444,IS13549,IS13809,IS15401,IS15466,IS15744,IS15845,IS15931,IS18484,IS18758,IS19153,IS20740,IS20743,IS20956,IS21055,IS21219,IS21645,IS22294,IS23216,IS23496,IS23514,IS23520,IS23521,IS23590,IS23684,IS23891,IS2391,IS23992,IS24139,IS24218,IS24503,IS24939,IS24953,IS25395,IS25989,IS26694,IS26737,IS27034,IS27557,IS27697,IS27786,IS28…
Sobic.001G040600.v3.1	354	IS1004,IS10302,IS1212,IS1219,IS1233,IS12697,IS12937,IS12945,IS13294,IS13444,IS13549,IS13809,IS15401,IS15466,IS15744,IS15845,IS15931,IS18484,IS18758,IS19153,IS20740,IS20743,IS20956,IS21055,IS21219,IS21645,IS22294,IS23216,IS23496,IS23514,IS23520,IS23521,IS23590,IS23684,IS23891,IS2391,IS23992,IS24139,IS24218,IS24503,IS24939,IS24953,IS25395,IS25989,IS26694,IS26737,IS27034,IS27557,IS27697,IS27786,IS28…
Sobic.001G040800.v3.1	354	IS1004,IS10302,IS1212,IS1219,IS1233,IS12697,IS12937,IS12945,IS13294,IS13444,IS13549,IS13809,IS15401,IS15466,IS15744,IS15845,IS15931,IS18484,IS18758,IS19153,IS20740,IS20743,IS20956,IS21055,IS21219,IS21645,IS22294,IS23216,IS23496,IS23514,IS23520,IS23521,IS23590,IS23684,IS23891,IS2391,IS23992,IS24139,IS24218,IS24503,IS24939,IS24953,IS25395,IS25989,IS26694,IS26737,IS27034,IS27557,IS27697,IS27786,IS28…
Sobic.001G041000.v3.1	354	IS1004,IS10302,IS1212,IS1219,IS1233,IS12697,IS12937,IS12945,IS13294,IS13444,IS13549,IS13809,IS15401,IS15466,IS15744,IS15845,IS15931,IS18484,IS18758,IS19153,IS20740,IS20743,IS20956,IS21055,IS21219,IS21645,IS22294,IS23216,IS23496,IS23514,IS23520,IS23521,IS23590,IS23684,IS23891,IS2391,IS23992,IS24139,IS24218,IS24503,IS24939,IS24953,IS25395,IS25989,IS26694,IS26737,IS27034,IS27557,IS27697,IS27786,IS28…
Sobic.001G041200.v3.1	354	IS1004,IS10302,IS1212,IS1219,IS1233,IS12697,IS12937,IS12945,IS13294,IS13444,IS13549,IS13809,IS15401,IS15466,IS15744,IS15845,IS15931,IS18484,IS18758,IS19153,IS20740,IS20743,IS20956,IS21055,IS21219,IS21645,IS22294,IS23216,IS23496,IS23514,IS23520,IS23521,IS23590,IS23684,IS23891,IS2391,IS23992,IS24139,IS24218,IS24503,IS24939,IS24953,IS25395,IS25989,IS26694,IS26737,IS27034,IS27557,IS27697,IS27786,IS28…
Sobic.001G041400.v3.1	354	IS1004,IS10302,IS1212,IS1219,IS1233,IS12697,IS12937,IS12945,IS13294,IS13444,IS13549,IS13809,IS15401,IS15466,IS15744,IS15845,IS15931,IS18484,IS18758,IS19153,IS20740,IS20743,IS20956,IS21055,IS21219,IS21645,IS22294,IS23216,IS23496,IS23514,IS23520,IS23521,IS23590,IS23684,IS23891,IS2391,IS23992,IS24139,IS24218,IS24503,IS24939,IS24953,IS25395,IS25989,IS26694,IS26737,IS27034,IS27557,IS27697,IS27786,IS28…
Sobic.001G041500.v3.1	354	IS1004,IS10302,IS1212,IS1219,IS1233,IS12697,IS12937,IS12945,IS13294,IS13444,IS13549,IS13809,IS15401,IS15466,IS15744,IS15845,IS15931,IS18484,IS18758,IS19153,IS20740,IS20743,IS20956,IS21055,IS21219,IS21645,IS22294,IS23216,IS23496,IS23514,IS23520,IS23521,IS23590,IS23684,IS23891,IS2391,IS23992,IS24139,IS24218,IS24503,IS24939,IS24953,IS25395,IS25989,IS26694,IS26737,IS27034,IS27557,IS27697,IS27786,IS28…
Sobic.001G041700.v3.1	354	IS1004,IS10302,IS1212,IS1219,IS1233,IS12697,IS12937,IS12945,IS13294,IS13444,IS13549,IS13809,IS15401,IS15466,IS15744,IS15845,IS15931,IS18484,IS18758,IS19153,IS20740,IS20743,IS20956,IS21055,IS21219,IS21645,IS22294,IS23216,IS23496,IS23514,IS23520,IS23521,IS23590,IS23684,IS23891,IS2391,IS23992,IS24139,IS24218,IS24503,IS24939,IS24953,IS25395,IS25989,IS26694,IS26737,IS27034,IS27557,IS27697,IS27786,IS28…
Sobic.001G041800.v3.1	354	IS1004,IS10302,IS1212,IS1219,IS1233,IS12697,IS12937,IS12945,IS13294,IS13444,IS13549,IS13809,IS15401,IS15466,IS15744,IS15845,IS15931,IS18484,IS18758,IS19153,IS20740,IS20743,IS20956,IS21055,IS21219,IS21645,IS22294,IS23216,IS23496,IS23514,IS23520,IS23521,IS23590,IS23684,IS23891,IS2391,IS23992,IS24139,IS24218,IS24503,IS24939,IS24953,IS25395,IS25989,IS26694,IS26737,IS27034,IS27557,IS27697,IS27786,IS28…
Sobic.001G041900.v3.1	354	IS1004,IS10302,IS1212,IS1219,IS1233,IS12697,IS12937,IS12945,IS13294,IS13444,IS13549,IS13809,IS15401,IS15466,IS15744,IS15845,IS15931,IS18484,IS18758,IS19153,IS20740,IS20743,IS20956,IS21055,IS21219,IS21645,IS22294,IS23216,IS23496,IS23514,IS23520,IS23521,IS23590,IS23684,IS23891,IS2391,IS23992,IS24139,IS24218,IS24503,IS24939,IS24953,IS25395,IS25989,IS26694,IS26737,IS27034,IS27557,IS27697,IS27786,IS28…
Sobic.001G042200.v3.1	354	IS1004,IS10302,IS1212,IS1219,IS1233,IS12697,IS12937,IS12945,IS13294,IS13444,IS13549,IS13809,IS15401,IS15466,IS15744,IS15845,IS15931,IS18484,IS18758,IS19153,IS20740,IS20743,IS20956,IS21055,IS21219,IS21645,IS22294,IS23216,IS23496,IS23514,IS23520,IS23521,IS23590,IS23684,IS23891,IS2391,IS23992,IS24139,IS24218,IS24503,IS24939,IS24953,IS25395,IS25989,IS26694,IS26737,IS27034,IS27557,IS27697,IS27786,IS28…
Sobic.001G042400.v3.1	354	IS1004,IS10302,IS1212,IS1219,IS1233,IS12697,IS12937,IS12945,IS13294,IS13444,IS13549,IS13809,IS15401,IS15466,IS15744,IS15845,IS15931,IS18484,IS18758,IS19153,IS20740,IS20743,IS20956,IS21055,IS21219,IS21645,IS22294,IS23216,IS23496,IS23514,IS23520,IS23521,IS23590,IS23684,IS23891,IS2391,IS23992,IS24139,IS24218,IS24503,IS24939,IS24953,IS25395,IS25989,IS26694,IS26737,IS27034,IS27557,IS27697,IS27786,IS28…
Sobic.001G042600.v3.1	354	IS1004,IS10302,IS1212,IS1219,IS1233,IS12697,IS12937,IS12945,IS13294,IS13444,IS13549,IS13809,IS15401,IS15466,IS15744,IS15845,IS15931,IS18484,IS18758,IS19153,IS20740,IS20743,IS20956,IS21055,IS21219,IS21645,IS22294,IS23216,IS23496,IS23514,IS23520,IS23521,IS23590,IS23684,IS23891,IS2391,IS23992,IS24139,IS24218,IS24503,IS24939,IS24953,IS25395,IS25989,IS26694,IS26737,IS27034,IS27557,IS27697,IS27786,IS28…
Sobic.001G042700.v3.1	354	IS1004,IS10302,IS1212,IS1219,IS1233,IS12697,IS12937,IS12945,IS13294,IS13444,IS13549,IS13809,IS15401,IS15466,IS15744,IS15845,IS15931,IS18484,IS18758,IS19153,IS20740,IS20743,IS20956,IS21055,IS21219,IS21645,IS22294,IS23216,IS23496,IS23514,IS23520,IS23521,IS23590,IS23684,IS23891,IS2391,IS23992,IS24139,IS24218,IS24503,IS24939,IS24953,IS25395,IS25989,IS26694,IS26737,IS27034,IS27557,IS27697,IS27786,IS28…
Sobic.001G042800.v3.1	354	IS1004,IS10302,IS1212,IS1219,IS1233,IS12697,IS12937,IS12945,IS13294,IS13444,IS13549,IS13809,IS15401,IS15466,IS15744,IS15845,IS15931,IS18484,IS18758,IS19153,IS20740,IS20743,IS20956,IS21055,IS21219,IS21645,IS22294,IS23216,IS23496,IS23514,IS23520,IS23521,IS23590,IS23684,IS23891,IS2391,IS23992,IS24139,IS24218,IS24503,IS24939,IS24953,IS25395,IS25989,IS26694,IS26737,IS27034,IS27557,IS27697,IS27786,IS28…
Sobic.001G043100.v3.1	354	IS1004,IS10302,IS1212,IS1219,IS1233,IS12697,IS12937,IS12945,IS13294,IS13444,IS13549,IS13809,IS15401,IS15466,IS15744,IS15845,IS15931,IS18484,IS18758,IS19153,IS20740,IS20743,IS20956,IS21055,IS21219,IS21645,IS22294,IS23216,IS23496,IS23514,IS23520,IS23521,IS23590,IS23684,IS23891,IS2391,IS23992,IS24139,IS24218,IS24503,IS24939,IS24953,IS25395,IS25989,IS26694,IS26737,IS27034,IS27557,IS27697,IS27786,IS28…
Sobic.001G043200.v3.1	354	IS1004,IS10302,IS1212,IS1219,IS1233,IS12697,IS12937,IS12945,IS13294,IS13444,IS13549,IS13809,IS15401,IS15466,IS15744,IS15845,IS15931,IS18484,IS18758,IS19153,IS20740,IS20743,IS20956,IS21055,IS21219,IS21645,IS22294,IS23216,IS23496,IS23514,IS23520,IS23521,IS23590,IS23684,IS23891,IS2391,IS23992,IS24139,IS24218,IS24503,IS24939,IS24953,IS25395,IS25989,IS26694,IS26737,IS27034,IS27557,IS27697,IS27786,IS28…
Sobic.001G043400.v3.1	354	IS1004,IS10302,IS1212,IS1219,IS1233,IS12697,IS12937,IS12945,IS13294,IS13444,IS13549,IS13809,IS15401,IS15466,IS15744,IS15845,IS15931,IS18484,IS18758,IS19153,IS20740,IS20743,IS20956,IS21055,IS21219,IS21645,IS22294,IS23216,IS23496,IS23514,IS23520,IS23521,IS23590,IS23684,IS23891,IS2391,IS23992,IS24139,IS24218,IS24503,IS24939,IS24953,IS25395,IS25989,IS26694,IS26737,IS27034,IS27557,IS27697,IS27786,IS28…
Sobic.001G043601.v3.1	354	IS1004,IS10302,IS1212,IS1219,IS1233,IS12697,IS12937,IS12945,IS13294,IS13444,IS13549,IS13809,IS15401,IS15466,IS15744,IS15845,IS15931,IS18484,IS18758,IS19153,IS20740,IS20743,IS20956,IS21055,IS21219,IS21645,IS22294,IS23216,IS23496,IS23514,IS23520,IS23521,IS23590,IS23684,IS23891,IS2391,IS23992,IS24139,IS24218,IS24503,IS24939,IS24953,IS25395,IS25989,IS26694,IS26737,IS27034,IS27557,IS27697,IS27786,IS28…
Sobic.001G043700.v3.1	354	IS1004,IS10302,IS1212,IS1219,IS1233,IS12697,IS12937,IS12945,IS13294,IS13444,IS13549,IS13809,IS15401,IS15466,IS15744,IS15845,IS15931,IS18484,IS18758,IS19153,IS20740,IS20743,IS20956,IS21055,IS21219,IS21645,IS22294,IS23216,IS23496,IS23514,IS23520,IS23521,IS23590,IS23684,IS23891,IS2391,IS23992,IS24139,IS24218,IS24503,IS24939,IS24953,IS25395,IS25989,IS26694,IS26737,IS27034,IS27557,IS27697,IS27786,IS28…
Sobic.001G043800.v3.1	354	IS1004,IS10302,IS1212,IS1219,IS1233,IS12697,IS12937,IS12945,IS13294,IS13444,IS13549,IS13809,IS15401,IS15466,IS15744,IS15845,IS15931,IS18484,IS18758,IS19153,IS20740,IS20743,IS20956,IS21055,IS21219,IS21645,IS22294,IS23216,IS23496,IS23514,IS23520,IS23521,IS23590,IS23684,IS23891,IS2391,IS23992,IS24139,IS24218,IS24503,IS24939,IS24953,IS25395,IS25989,IS26694,IS26737,IS27034,IS27557,IS27697,IS27786,IS28…
Sobic.001G044000.v3.1	354	IS1004,IS10302,IS1212,IS1219,IS1233,IS12697,IS12937,IS12945,IS13294,IS13444,IS13549,IS13809,IS15401,IS15466,IS15744,IS15845,IS15931,IS18484,IS18758,IS19153,IS20740,IS20743,IS20956,IS21055,IS21219,IS21645,IS22294,IS23216,IS23496,IS23514,IS23520,IS23521,IS23590,IS23684,IS23891,IS2391,IS23992,IS24139,IS24218,IS24503,IS24939,IS24953,IS25395,IS25989,IS26694,IS26737,IS27034,IS27557,IS27697,IS27786,IS28…
Sobic.001G044100.v3.1	354	IS1004,IS10302,IS1212,IS1219,IS1233,IS12697,IS12937,IS12945,IS13294,IS13444,IS13549,IS13809,IS15401,IS15466,IS15744,IS15845,IS15931,IS18484,IS18758,IS19153,IS20740,IS20743,IS20956,IS21055,IS21219,IS21645,IS22294,IS23216,IS23496,IS23514,IS23520,IS23521,IS23590,IS23684,IS23891,IS2391,IS23992,IS24139,IS24218,IS24503,IS24939,IS24953,IS25395,IS25989,IS26694,IS26737,IS27034,IS27557,IS27697,IS27786,IS28…
Sobic.001G044500.v3.1	354	IS1004,IS10302,IS1212,IS1219,IS1233,IS12697,IS12937,IS12945,IS13294,IS13444,IS13549,IS13809,IS15401,IS15466,IS15744,IS15845,IS15931,IS18484,IS18758,IS19153,IS20740,IS20743,IS20956,IS21055,IS21219,IS21645,IS22294,IS23216,IS23496,IS23514,IS23520,IS23521,IS23590,IS23684,IS23891,IS2391,IS23992,IS24139,IS24218,IS24503,IS24939,IS24953,IS25395,IS25989,IS26694,IS26737,IS27034,IS27557,IS27697,IS27786,IS28…
Sobic.001G044600.v3.1	354	IS1004,IS10302,IS1212,IS1219,IS1233,IS12697,IS12937,IS12945,IS13294,IS13444,IS13549,IS13809,IS15401,IS15466,IS15744,IS15845,IS15931,IS18484,IS18758,IS19153,IS20740,IS20743,IS20956,IS21055,IS21219,IS21645,IS22294,IS23216,IS23496,IS23514,IS23520,IS23521,IS23590,IS23684,IS23891,IS2391,IS23992,IS24139,IS24218,IS24503,IS24939,IS24953,IS25395,IS25989,IS26694,IS26737,IS27034,IS27557,IS27697,IS27786,IS28…
Sobic.001G044800.v3.1	354	IS1004,IS10302,IS1212,IS1219,IS1233,IS12697,IS12937,IS12945,IS13294,IS13444,IS13549,IS13809,IS15401,IS15466,IS15744,IS15845,IS15931,IS18484,IS18758,IS19153,IS20740,IS20743,IS20956,IS21055,IS21219,IS21645,IS22294,IS23216,IS23496,IS23514,IS23520,IS23521,IS23590,IS23684,IS23891,IS2391,IS23992,IS24139,IS24218,IS24503,IS24939,IS24953,IS25395,IS25989,IS26694,IS26737,IS27034,IS27557,IS27697,IS27786,IS28…
Sobic.001G045000.v3.1	354	IS1004,IS10302,IS1212,IS1219,IS1233,IS12697,IS12937,IS12945,IS13294,IS13444,IS13549,IS13809,IS15401,IS15466,IS15744,IS15845,IS15931,IS18484,IS18758,IS19153,IS20740,IS20743,IS20956,IS21055,IS21219,IS21645,IS22294,IS23216,IS23496,IS23514,IS23520,IS23521,IS23590,IS23684,IS23891,IS2391,IS23992,IS24139,IS24218,IS24503,IS24939,IS24953,IS25395,IS25989,IS26694,IS26737,IS27034,IS27557,IS27697,IS27786,IS28…
Sobic.001G045400.v3.1	354	IS1004,IS10302,IS1212,IS1219,IS1233,IS12697,IS12937,IS12945,IS13294,IS13444,IS13549,IS13809,IS15401,IS15466,IS15744,IS15845,IS15931,IS18484,IS18758,IS19153,IS20740,IS20743,IS20956,IS21055,IS21219,IS21645,IS22294,IS23216,IS23496,IS23514,IS23520,IS23521,IS23590,IS23684,IS23891,IS2391,IS23992,IS24139,IS24218,IS24503,IS24939,IS24953,IS25395,IS25989,IS26694,IS26737,IS27034,IS27557,IS27697,IS27786,IS28…
Sobic.001G045700.v3.1	354	IS1004,IS10302,IS1212,IS1219,IS1233,IS12697,IS12937,IS12945,IS13294,IS13444,IS13549,IS13809,IS15401,IS15466,IS15744,IS15845,IS15931,IS18484,IS18758,IS19153,IS20740,IS20743,IS20956,IS21055,IS21219,IS21645,IS22294,IS23216,IS23496,IS23514,IS23520,IS23521,IS23590,IS23684,IS23891,IS2391,IS23992,IS24139,IS24218,IS24503,IS24939,IS24953,IS25395,IS25989,IS26694,IS26737,IS27034,IS27557,IS27697,IS27786,IS28…
Sobic.001G045800.v3.1	354	IS1004,IS10302,IS1212,IS1219,IS1233,IS12697,IS12937,IS12945,IS13294,IS13444,IS13549,IS13809,IS15401,IS15466,IS15744,IS15845,IS15931,IS18484,IS18758,IS19153,IS20740,IS20743,IS20956,IS21055,IS21219,IS21645,IS22294,IS23216,IS23496,IS23514,IS23520,IS23521,IS23590,IS23684,IS23891,IS2391,IS23992,IS24139,IS24218,IS24503,IS24939,IS24953,IS25395,IS25989,IS26694,IS26737,IS27034,IS27557,IS27697,IS27786,IS28…
Sobic.001G046100.v3.1	354	IS1004,IS10302,IS1212,IS1219,IS1233,IS12697,IS12937,IS12945,IS13294,IS13444,IS13549,IS13809,IS15401,IS15466,IS15744,IS15845,IS15931,IS18484,IS18758,IS19153,IS20740,IS20743,IS20956,IS21055,IS21219,IS21645,IS22294,IS23216,IS23496,IS23514,IS23520,IS23521,IS23590,IS23684,IS23891,IS2391,IS23992,IS24139,IS24218,IS24503,IS24939,IS24953,IS25395,IS25989,IS26694,IS26737,IS27034,IS27557,IS27697,IS27786,IS28…
Sobic.001G046300.v3.1	354	IS1004,IS10302,IS1212,IS1219,IS1233,IS12697,IS12937,IS12945,IS13294,IS13444,IS13549,IS13809,IS15401,IS15466,IS15744,IS15845,IS15931,IS18484,IS18758,IS19153,IS20740,IS20743,IS20956,IS21055,IS21219,IS21645,IS22294,IS23216,IS23496,IS23514,IS23520,IS23521,IS23590,IS23684,IS23891,IS2391,IS23992,IS24139,IS24218,IS24503,IS24939,IS24953,IS25395,IS25989,IS26694,IS26737,IS27034,IS27557,IS27697,IS27786,IS28…
Sobic.001G046400.v3.1	354	IS1004,IS10302,IS1212,IS1219,IS1233,IS12697,IS12937,IS12945,IS13294,IS13444,IS13549,IS13809,IS15401,IS15466,IS15744,IS15845,IS15931,IS18484,IS18758,IS19153,IS20740,IS20743,IS20956,IS21055,IS21219,IS21645,IS22294,IS23216,IS23496,IS23514,IS23520,IS23521,IS23590,IS23684,IS23891,IS2391,IS23992,IS24139,IS24218,IS24503,IS24939,IS24953,IS25395,IS25989,IS26694,IS26737,IS27034,IS27557,IS27697,IS27786,IS28…
Sobic.001G046500.v3.1	354	IS1004,IS10302,IS1212,IS1219,IS1233,IS12697,IS12937,IS12945,IS13294,IS13444,IS13549,IS13809,IS15401,IS15466,IS15744,IS15845,IS15931,IS18484,IS18758,IS19153,IS20740,IS20743,IS20956,IS21055,IS21219,IS21645,IS22294,IS23216,IS23496,IS23514,IS23520,IS23521,IS23590,IS23684,IS23891,IS2391,IS23992,IS24139,IS24218,IS24503,IS24939,IS24953,IS25395,IS25989,IS26694,IS26737,IS27034,IS27557,IS27697,IS27786,IS28…
Sobic.001G046800.v3.1	354	IS1004,IS10302,IS1212,IS1219,IS1233,IS12697,IS12937,IS12945,IS13294,IS13444,IS13549,IS13809,IS15401,IS15466,IS15744,IS15845,IS15931,IS18484,IS18758,IS19153,IS20740,IS20743,IS20956,IS21055,IS21219,IS21645,IS22294,IS23216,IS23496,IS23514,IS23520,IS23521,IS23590,IS23684,IS23891,IS2391,IS23992,IS24139,IS24218,IS24503,IS24939,IS24953,IS25395,IS25989,IS26694,IS26737,IS27034,IS27557,IS27697,IS27786,IS28…
Sobic.001G047000.v3.1	354	IS1004,IS10302,IS1212,IS1219,IS1233,IS12697,IS12937,IS12945,IS13294,IS13444,IS13549,IS13809,IS15401,IS15466,IS15744,IS15845,IS15931,IS18484,IS18758,IS19153,IS20740,IS20743,IS20956,IS21055,IS21219,IS21645,IS22294,IS23216,IS23496,IS23514,IS23520,IS23521,IS23590,IS23684,IS23891,IS2391,IS23992,IS24139,IS24218,IS24503,IS24939,IS24953,IS25395,IS25989,IS26694,IS26737,IS27034,IS27557,IS27697,IS27786,IS28…
Sobic.001G047100.v3.1	354	IS1004,IS10302,IS1212,IS1219,IS1233,IS12697,IS12937,IS12945,IS13294,IS13444,IS13549,IS13809,IS15401,IS15466,IS15744,IS15845,IS15931,IS18484,IS18758,IS19153,IS20740,IS20743,IS20956,IS21055,IS21219,IS21645,IS22294,IS23216,IS23496,IS23514,IS23520,IS23521,IS23590,IS23684,IS23891,IS2391,IS23992,IS24139,IS24218,IS24503,IS24939,IS24953,IS25395,IS25989,IS26694,IS26737,IS27034,IS27557,IS27697,IS27786,IS28…
Sobic.001G047200.v3.1	354	IS1004,IS10302,IS1212,IS1219,IS1233,IS12697,IS12937,IS12945,IS13294,IS13444,IS13549,IS13809,IS15401,IS15466,IS15744,IS15845,IS15931,IS18484,IS18758,IS19153,IS20740,IS20743,IS20956,IS21055,IS21219,IS21645,IS22294,IS23216,IS23496,IS23514,IS23520,IS23521,IS23590,IS23684,IS23891,IS2391,IS23992,IS24139,IS24218,IS24503,IS24939,IS24953,IS25395,IS25989,IS26694,IS26737,IS27034,IS27557,IS27697,IS27786,IS28…
Sobic.001G047400.v3.1	354	IS1004,IS10302,IS1212,IS1219,IS1233,IS12697,IS12937,IS12945,IS13294,IS13444,IS13549,IS13809,IS15401,IS15466,IS15744,IS15845,IS15931,IS18484,IS18758,IS19153,IS20740,IS20743,IS20956,IS21055,IS21219,IS21645,IS22294,IS23216,IS23496,IS23514,IS23520,IS23521,IS23590,IS23684,IS23891,IS2391,IS23992,IS24139,IS24218,IS24503,IS24939,IS24953,IS25395,IS25989,IS26694,IS26737,IS27034,IS27557,IS27697,IS27786,IS28…
Sobic.001G047600.v3.1	354	IS1004,IS10302,IS1212,IS1219,IS1233,IS12697,IS12937,IS12945,IS13294,IS13444,IS13549,IS13809,IS15401,IS15466,IS15744,IS15845,IS15931,IS18484,IS18758,IS19153,IS20740,IS20743,IS20956,IS21055,IS21219,IS21645,IS22294,IS23216,IS23496,IS23514,IS23520,IS23521,IS23590,IS23684,IS23891,IS2391,IS23992,IS24139,IS24218,IS24503,IS24939,IS24953,IS25395,IS25989,IS26694,IS26737,IS27034,IS27557,IS27697,IS27786,IS28…
Sobic.001G047700.v3.1	354	IS1004,IS10302,IS1212,IS1219,IS1233,IS12697,IS12937,IS12945,IS13294,IS13444,IS13549,IS13809,IS15401,IS15466,IS15744,IS15845,IS15931,IS18484,IS18758,IS19153,IS20740,IS20743,IS20956,IS21055,IS21219,IS21645,IS22294,IS23216,IS23496,IS23514,IS23520,IS23521,IS23590,IS23684,IS23891,IS2391,IS23992,IS24139,IS24218,IS24503,IS24939,IS24953,IS25395,IS25989,IS26694,IS26737,IS27034,IS27557,IS27697,IS27786,IS28…
Sobic.001G047800.v3.1	354	IS1004,IS10302,IS1212,IS1219,IS1233,IS12697,IS12937,IS12945,IS13294,IS13444,IS13549,IS13809,IS15401,IS15466,IS15744,IS15845,IS15931,IS18484,IS18758,IS19153,IS20740,IS20743,IS20956,IS21055,IS21219,IS21645,IS22294,IS23216,IS23496,IS23514,IS23520,IS23521,IS23590,IS23684,IS23891,IS2391,IS23992,IS24139,IS24218,IS24503,IS24939,IS24953,IS25395,IS25989,IS26694,IS26737,IS27034,IS27557,IS27697,IS27786,IS28…
Sobic.001G047900.v3.1	354	IS1004,IS10302,IS1212,IS1219,IS1233,IS12697,IS12937,IS12945,IS13294,IS13444,IS13549,IS13809,IS15401,IS15466,IS15744,IS15845,IS15931,IS18484,IS18758,IS19153,IS20740,IS20743,IS20956,IS21055,IS21219,IS21645,IS22294,IS23216,IS23496,IS23514,IS23520,IS23521,IS23590,IS23684,IS23891,IS2391,IS23992,IS24139,IS24218,IS24503,IS24939,IS24953,IS25395,IS25989,IS26694,IS26737,IS27034,IS27557,IS27697,IS27786,IS28…
Sobic.001G048000.v3.1	354	IS1004,IS10302,IS1212,IS1219,IS1233,IS12697,IS12937,IS12945,IS13294,IS13444,IS13549,IS13809,IS15401,IS15466,IS15744,IS15845,IS15931,IS18484,IS18758,IS19153,IS20740,IS20743,IS20956,IS21055,IS21219,IS21645,IS22294,IS23216,IS23496,IS23514,IS23520,IS23521,IS23590,IS23684,IS23891,IS2391,IS23992,IS24139,IS24218,IS24503,IS24939,IS24953,IS25395,IS25989,IS26694,IS26737,IS27034,IS27557,IS27697,IS27786,IS28…
Sobic.001G048100.v3.1	354	IS1004,IS10302,IS1212,IS1219,IS1233,IS12697,IS12937,IS12945,IS13294,IS13444,IS13549,IS13809,IS15401,IS15466,IS15744,IS15845,IS15931,IS18484,IS18758,IS19153,IS20740,IS20743,IS20956,IS21055,IS21219,IS21645,IS22294,IS23216,IS23496,IS23514,IS23520,IS23521,IS23590,IS23684,IS23891,IS2391,IS23992,IS24139,IS24218,IS24503,IS24939,IS24953,IS25395,IS25989,IS26694,IS26737,IS27034,IS27557,IS27697,IS27786,IS28…
Sobic.001G048200.v3.1	354	IS1004,IS10302,IS1212,IS1219,IS1233,IS12697,IS12937,IS12945,IS13294,IS13444,IS13549,IS13809,IS15401,IS15466,IS15744,IS15845,IS15931,IS18484,IS18758,IS19153,IS20740,IS20743,IS20956,IS21055,IS21219,IS21645,IS22294,IS23216,IS23496,IS23514,IS23520,IS23521,IS23590,IS23684,IS23891,IS2391,IS23992,IS24139,IS24218,IS24503,IS24939,IS24953,IS25395,IS25989,IS26694,IS26737,IS27034,IS27557,IS27697,IS27786,IS28…
Sobic.001G048700.v3.1	354	IS1004,IS10302,IS1212,IS1219,IS1233,IS12697,IS12937,IS12945,IS13294,IS13444,IS13549,IS13809,IS15401,IS15466,IS15744,IS15845,IS15931,IS18484,IS18758,IS19153,IS20740,IS20743,IS20956,IS21055,IS21219,IS21645,IS22294,IS23216,IS23496,IS23514,IS23520,IS23521,IS23590,IS23684,IS23891,IS2391,IS23992,IS24139,IS24218,IS24503,IS24939,IS24953,IS25395,IS25989,IS26694,IS26737,IS27034,IS27557,IS27697,IS27786,IS28…
Sobic.001G048766.v3.1	354	IS1004,IS10302,IS1212,IS1219,IS1233,IS12697,IS12937,IS12945,IS13294,IS13444,IS13549,IS13809,IS15401,IS15466,IS15744,IS15845,IS15931,IS18484,IS18758,IS19153,IS20740,IS20743,IS20956,IS21055,IS21219,IS21645,IS22294,IS23216,IS23496,IS23514,IS23520,IS23521,IS23590,IS23684,IS23891,IS2391,IS23992,IS24139,IS24218,IS24503,IS24939,IS24953,IS25395,IS25989,IS26694,IS26737,IS27034,IS27557,IS27697,IS27786,IS28…
Sobic.001G048900.v3.1	354	IS1004,IS10302,IS1212,IS1219,IS1233,IS12697,IS12937,IS12945,IS13294,IS13444,IS13549,IS13809,IS15401,IS15466,IS15744,IS15845,IS15931,IS18484,IS18758,IS19153,IS20740,IS20743,IS20956,IS21055,IS21219,IS21645,IS22294,IS23216,IS23496,IS23514,IS23520,IS23521,IS23590,IS23684,IS23891,IS2391,IS23992,IS24139,IS24218,IS24503,IS24939,IS24953,IS25395,IS25989,IS26694,IS26737,IS27034,IS27557,IS27697,IS27786,IS28…
Sobic.001G049200.v3.1	354	IS1004,IS10302,IS1212,IS1219,IS1233,IS12697,IS12937,IS12945,IS13294,IS13444,IS13549,IS13809,IS15401,IS15466,IS15744,IS15845,IS15931,IS18484,IS18758,IS19153,IS20740,IS20743,IS20956,IS21055,IS21219,IS21645,IS22294,IS23216,IS23496,IS23514,IS23520,IS23521,IS23590,IS23684,IS23891,IS2391,IS23992,IS24139,IS24218,IS24503,IS24939,IS24953,IS25395,IS25989,IS26694,IS26737,IS27034,IS27557,IS27697,IS27786,IS28…
Sobic.001G049300.v3.1	354	IS1004,IS10302,IS1212,IS1219,IS1233,IS12697,IS12937,IS12945,IS13294,IS13444,IS13549,IS13809,IS15401,IS15466,IS15744,IS15845,IS15931,IS18484,IS18758,IS19153,IS20740,IS20743,IS20956,IS21055,IS21219,IS21645,IS22294,IS23216,IS23496,IS23514,IS23520,IS23521,IS23590,IS23684,IS23891,IS2391,IS23992,IS24139,IS24218,IS24503,IS24939,IS24953,IS25395,IS25989,IS26694,IS26737,IS27034,IS27557,IS27697,IS27786,IS28…
Sobic.001G049400.v3.1	354	IS1004,IS10302,IS1212,IS1219,IS1233,IS12697,IS12937,IS12945,IS13294,IS13444,IS13549,IS13809,IS15401,IS15466,IS15744,IS15845,IS15931,IS18484,IS18758,IS19153,IS20740,IS20743,IS20956,IS21055,IS21219,IS21645,IS22294,IS23216,IS23496,IS23514,IS23520,IS23521,IS23590,IS23684,IS23891,IS2391,IS23992,IS24139,IS24218,IS24503,IS24939,IS24953,IS25395,IS25989,IS26694,IS26737,IS27034,IS27557,IS27697,IS27786,IS28…
Sobic.001G049500.v3.1	354	IS1004,IS10302,IS1212,IS1219,IS1233,IS12697,IS12937,IS12945,IS13294,IS13444,IS13549,IS13809,IS15401,IS15466,IS15744,IS15845,IS15931,IS18484,IS18758,IS19153,IS20740,IS20743,IS20956,IS21055,IS21219,IS21645,IS22294,IS23216,IS23496,IS23514,IS23520,IS23521,IS23590,IS23684,IS23891,IS2391,IS23992,IS24139,IS24218,IS24503,IS24939,IS24953,IS25395,IS25989,IS26694,IS26737,IS27034,IS27557,IS27697,IS27786,IS28…
Sobic.001G049600.v3.1	354	IS1004,IS10302,IS1212,IS1219,IS1233,IS12697,IS12937,IS12945,IS13294,IS13444,IS13549,IS13809,IS15401,IS15466,IS15744,IS15845,IS15931,IS18484,IS18758,IS19153,IS20740,IS20743,IS20956,IS21055,IS21219,IS21645,IS22294,IS23216,IS23496,IS23514,IS23520,IS23521,IS23590,IS23684,IS23891,IS2391,IS23992,IS24139,IS24218,IS24503,IS24939,IS24953,IS25395,IS25989,IS26694,IS26737,IS27034,IS27557,IS27697,IS27786,IS28…
Sobic.001G049800.v3.1	354	IS1004,IS10302,IS1212,IS1219,IS1233,IS12697,IS12937,IS12945,IS13294,IS13444,IS13549,IS13809,IS15401,IS15466,IS15744,IS15845,IS15931,IS18484,IS18758,IS19153,IS20740,IS20743,IS20956,IS21055,IS21219,IS21645,IS22294,IS23216,IS23496,IS23514,IS23520,IS23521,IS23590,IS23684,IS23891,IS2391,IS23992,IS24139,IS24218,IS24503,IS24939,IS24953,IS25395,IS25989,IS26694,IS26737,IS27034,IS27557,IS27697,IS27786,IS28…
Sobic.001G049900.v3.1	354	IS1004,IS10302,IS1212,IS1219,IS1233,IS12697,IS12937,IS12945,IS13294,IS13444,IS13549,IS13809,IS15401,IS15466,IS15744,IS15845,IS15931,IS18484,IS18758,IS19153,IS20740,IS20743,IS20956,IS21055,IS21219,IS21645,IS22294,IS23216,IS23496,IS23514,IS23520,IS23521,IS23590,IS23684,IS23891,IS2391,IS23992,IS24139,IS24218,IS24503,IS24939,IS24953,IS25395,IS25989,IS26694,IS26737,IS27034,IS27557,IS27697,IS27786,IS28…
Sobic.001G050200.v3.1	354	IS1004,IS10302,IS1212,IS1219,IS1233,IS12697,IS12937,IS12945,IS13294,IS13444,IS13549,IS13809,IS15401,IS15466,IS15744,IS15845,IS15931,IS18484,IS18758,IS19153,IS20740,IS20743,IS20956,IS21055,IS21219,IS21645,IS22294,IS23216,IS23496,IS23514,IS23520,IS23521,IS23590,IS23684,IS23891,IS2391,IS23992,IS24139,IS24218,IS24503,IS24939,IS24953,IS25395,IS25989,IS26694,IS26737,IS27034,IS27557,IS27697,IS27786,IS28…
Sobic.001G050400.v3.1	354	IS1004,IS10302,IS1212,IS1219,IS1233,IS12697,IS12937,IS12945,IS13294,IS13444,IS13549,IS13809,IS15401,IS15466,IS15744,IS15845,IS15931,IS18484,IS18758,IS19153,IS20740,IS20743,IS20956,IS21055,IS21219,IS21645,IS22294,IS23216,IS23496,IS23514,IS23520,IS23521,IS23590,IS23684,IS23891,IS2391,IS23992,IS24139,IS24218,IS24503,IS24939,IS24953,IS25395,IS25989,IS26694,IS26737,IS27034,IS27557,IS27697,IS27786,IS28…
Sobic.001G050500.v3.1	354	IS1004,IS10302,IS1212,IS1219,IS1233,IS12697,IS12937,IS12945,IS13294,IS13444,IS13549,IS13809,IS15401,IS15466,IS15744,IS15845,IS15931,IS18484,IS18758,IS19153,IS20740,IS20743,IS20956,IS21055,IS21219,IS21645,IS22294,IS23216,IS23496,IS23514,IS23520,IS23521,IS23590,IS23684,IS23891,IS2391,IS23992,IS24139,IS24218,IS24503,IS24939,IS24953,IS25395,IS25989,IS26694,IS26737,IS27034,IS27557,IS27697,IS27786,IS28…
Sobic.001G050600.v3.1	354	IS1004,IS10302,IS1212,IS1219,IS1233,IS12697,IS12937,IS12945,IS13294,IS13444,IS13549,IS13809,IS15401,IS15466,IS15744,IS15845,IS15931,IS18484,IS18758,IS19153,IS20740,IS20743,IS20956,IS21055,IS21219,IS21645,IS22294,IS23216,IS23496,IS23514,IS23520,IS23521,IS23590,IS23684,IS23891,IS2391,IS23992,IS24139,IS24218,IS24503,IS24939,IS24953,IS25395,IS25989,IS26694,IS26737,IS27034,IS27557,IS27697,IS27786,IS28…
Sobic.001G050700.v3.1	354	IS1004,IS10302,IS1212,IS1219,IS1233,IS12697,IS12937,IS12945,IS13294,IS13444,IS13549,IS13809,IS15401,IS15466,IS15744,IS15845,IS15931,IS18484,IS18758,IS19153,IS20740,IS20743,IS20956,IS21055,IS21219,IS21645,IS22294,IS23216,IS23496,IS23514,IS23520,IS23521,IS23590,IS23684,IS23891,IS2391,IS23992,IS24139,IS24218,IS24503,IS24939,IS24953,IS25395,IS25989,IS26694,IS26737,IS27034,IS27557,IS27697,IS27786,IS28…
Sobic.001G050800.v3.1	354	IS1004,IS10302,IS1212,IS1219,IS1233,IS12697,IS12937,IS12945,IS13294,IS13444,IS13549,IS13809,IS15401,IS15466,IS15744,IS15845,IS15931,IS18484,IS18758,IS19153,IS20740,IS20743,IS20956,IS21055,IS21219,IS21645,IS22294,IS23216,IS23496,IS23514,IS23520,IS23521,IS23590,IS23684,IS23891,IS2391,IS23992,IS24139,IS24218,IS24503,IS24939,IS24953,IS25395,IS25989,IS26694,IS26737,IS27034,IS27557,IS27697,IS27786,IS28…
Sobic.001G050900.v3.1	354	IS1004,IS10302,IS1212,IS1219,IS1233,IS12697,IS12937,IS12945,IS13294,IS13444,IS13549,IS13809,IS15401,IS15466,IS15744,IS15845,IS15931,IS18484,IS18758,IS19153,IS20740,IS20743,IS20956,IS21055,IS21219,IS21645,IS22294,IS23216,IS23496,IS23514,IS23520,IS23521,IS23590,IS23684,IS23891,IS2391,IS23992,IS24139,IS24218,IS24503,IS24939,IS24953,IS25395,IS25989,IS26694,IS26737,IS27034,IS27557,IS27697,IS27786,IS28…
Sobic.001G051200.v3.1	354	IS1004,IS10302,IS1212,IS1219,IS1233,IS12697,IS12937,IS12945,IS13294,IS13444,IS13549,IS13809,IS15401,IS15466,IS15744,IS15845,IS15931,IS18484,IS18758,IS19153,IS20740,IS20743,IS20956,IS21055,IS21219,IS21645,IS22294,IS23216,IS23496,IS23514,IS23520,IS23521,IS23590,IS23684,IS23891,IS2391,IS23992,IS24139,IS24218,IS24503,IS24939,IS24953,IS25395,IS25989,IS26694,IS26737,IS27034,IS27557,IS27697,IS27786,IS28…
Sobic.001G051300.v3.1	354	IS1004,IS10302,IS1212,IS1219,IS1233,IS12697,IS12937,IS12945,IS13294,IS13444,IS13549,IS13809,IS15401,IS15466,IS15744,IS15845,IS15931,IS18484,IS18758,IS19153,IS20740,IS20743,IS20956,IS21055,IS21219,IS21645,IS22294,IS23216,IS23496,IS23514,IS23520,IS23521,IS23590,IS23684,IS23891,IS2391,IS23992,IS24139,IS24218,IS24503,IS24939,IS24953,IS25395,IS25989,IS26694,IS26737,IS27034,IS27557,IS27697,IS27786,IS28…
Sobic.001G051400.v3.1	354	IS1004,IS10302,IS1212,IS1219,IS1233,IS12697,IS12937,IS12945,IS13294,IS13444,IS13549,IS13809,IS15401,IS15466,IS15744,IS15845,IS15931,IS18484,IS18758,IS19153,IS20740,IS20743,IS20956,IS21055,IS21219,IS21645,IS22294,IS23216,IS23496,IS23514,IS23520,IS23521,IS23590,IS23684,IS23891,IS2391,IS23992,IS24139,IS24218,IS24503,IS24939,IS24953,IS25395,IS25989,IS26694,IS26737,IS27034,IS27557,IS27697,IS27786,IS28…
Sobic.001G051500.v3.1	354	IS1004,IS10302,IS1212,IS1219,IS1233,IS12697,IS12937,IS12945,IS13294,IS13444,IS13549,IS13809,IS15401,IS15466,IS15744,IS15845,IS15931,IS18484,IS18758,IS19153,IS20740,IS20743,IS20956,IS21055,IS21219,IS21645,IS22294,IS23216,IS23496,IS23514,IS23520,IS23521,IS23590,IS23684,IS23891,IS2391,IS23992,IS24139,IS24218,IS24503,IS24939,IS24953,IS25395,IS25989,IS26694,IS26737,IS27034,IS27557,IS27697,IS27786,IS28…
Sobic.001G051700.v3.1	354	IS1004,IS10302,IS1212,IS1219,IS1233,IS12697,IS12937,IS12945,IS13294,IS13444,IS13549,IS13809,IS15401,IS15466,IS15744,IS15845,IS15931,IS18484,IS18758,IS19153,IS20740,IS20743,IS20956,IS21055,IS21219,IS21645,IS22294,IS23216,IS23496,IS23514,IS23520,IS23521,IS23590,IS23684,IS23891,IS2391,IS23992,IS24139,IS24218,IS24503,IS24939,IS24953,IS25395,IS25989,IS26694,IS26737,IS27034,IS27557,IS27697,IS27786,IS28…
Sobic.001G051800.v3.1	354	IS1004,IS10302,IS1212,IS1219,IS1233,IS12697,IS12937,IS12945,IS13294,IS13444,IS13549,IS13809,IS15401,IS15466,IS15744,IS15845,IS15931,IS18484,IS18758,IS19153,IS20740,IS20743,IS20956,IS21055,IS21219,IS21645,IS22294,IS23216,IS23496,IS23514,IS23520,IS23521,IS23590,IS23684,IS23891,IS2391,IS23992,IS24139,IS24218,IS24503,IS24939,IS24953,IS25395,IS25989,IS26694,IS26737,IS27034,IS27557,IS27697,IS27786,IS28…
Sobic.001G052000.v3.1	354	IS1004,IS10302,IS1212,IS1219,IS1233,IS12697,IS12937,IS12945,IS13294,IS13444,IS13549,IS13809,IS15401,IS15466,IS15744,IS15845,IS15931,IS18484,IS18758,IS19153,IS20740,IS20743,IS20956,IS21055,IS21219,IS21645,IS22294,IS23216,IS23496,IS23514,IS23520,IS23521,IS23590,IS23684,IS23891,IS2391,IS23992,IS24139,IS24218,IS24503,IS24939,IS24953,IS25395,IS25989,IS26694,IS26737,IS27034,IS27557,IS27697,IS27786,IS28…
Sobic.001G052100.v3.1	354	IS1004,IS10302,IS1212,IS1219,IS1233,IS12697,IS12937,IS12945,IS13294,IS13444,IS13549,IS13809,IS15401,IS15466,IS15744,IS15845,IS15931,IS18484,IS18758,IS19153,IS20740,IS20743,IS20956,IS21055,IS21219,IS21645,IS22294,IS23216,IS23496,IS23514,IS23520,IS23521,IS23590,IS23684,IS23891,IS2391,IS23992,IS24139,IS24218,IS24503,IS24939,IS24953,IS25395,IS25989,IS26694,IS26737,IS27034,IS27557,IS27697,IS27786,IS28…
Sobic.001G052300.v3.1	354	IS1004,IS10302,IS1212,IS1219,IS1233,IS12697,IS12937,IS12945,IS13294,IS13444,IS13549,IS13809,IS15401,IS15466,IS15744,IS15845,IS15931,IS18484,IS18758,IS19153,IS20740,IS20743,IS20956,IS21055,IS21219,IS21645,IS22294,IS23216,IS23496,IS23514,IS23520,IS23521,IS23590,IS23684,IS23891,IS2391,IS23992,IS24139,IS24218,IS24503,IS24939,IS24953,IS25395,IS25989,IS26694,IS26737,IS27034,IS27557,IS27697,IS27786,IS28…
Sobic.001G052400.v3.1	354	IS1004,IS10302,IS1212,IS1219,IS1233,IS12697,IS12937,IS12945,IS13294,IS13444,IS13549,IS13809,IS15401,IS15466,IS15744,IS15845,IS15931,IS18484,IS18758,IS19153,IS20740,IS20743,IS20956,IS21055,IS21219,IS21645,IS22294,IS23216,IS23496,IS23514,IS23520,IS23521,IS23590,IS23684,IS23891,IS2391,IS23992,IS24139,IS24218,IS24503,IS24939,IS24953,IS25395,IS25989,IS26694,IS26737,IS27034,IS27557,IS27697,IS27786,IS28…
Sobic.001G052500.v3.1	354	IS1004,IS10302,IS1212,IS1219,IS1233,IS12697,IS12937,IS12945,IS13294,IS13444,IS13549,IS13809,IS15401,IS15466,IS15744,IS15845,IS15931,IS18484,IS18758,IS19153,IS20740,IS20743,IS20956,IS21055,IS21219,IS21645,IS22294,IS23216,IS23496,IS23514,IS23520,IS23521,IS23590,IS23684,IS23891,IS2391,IS23992,IS24139,IS24218,IS24503,IS24939,IS24953,IS25395,IS25989,IS26694,IS26737,IS27034,IS27557,IS27697,IS27786,IS28…
Sobic.001G052700.v3.1	354	IS1004,IS10302,IS1212,IS1219,IS1233,IS12697,IS12937,IS12945,IS13294,IS13444,IS13549,IS13809,IS15401,IS15466,IS15744,IS15845,IS15931,IS18484,IS18758,IS19153,IS20740,IS20743,IS20956,IS21055,IS21219,IS21645,IS22294,IS23216,IS23496,IS23514,IS23520,IS23521,IS23590,IS23684,IS23891,IS2391,IS23992,IS24139,IS24218,IS24503,IS24939,IS24953,IS25395,IS25989,IS26694,IS26737,IS27034,IS27557,IS27697,IS27786,IS28…
Sobic.001G052800.v3.1	354	IS1004,IS10302,IS1212,IS1219,IS1233,IS12697,IS12937,IS12945,IS13294,IS13444,IS13549,IS13809,IS15401,IS15466,IS15744,IS15845,IS15931,IS18484,IS18758,IS19153,IS20740,IS20743,IS20956,IS21055,IS21219,IS21645,IS22294,IS23216,IS23496,IS23514,IS23520,IS23521,IS23590,IS23684,IS23891,IS2391,IS23992,IS24139,IS24218,IS24503,IS24939,IS24953,IS25395,IS25989,IS26694,IS26737,IS27034,IS27557,IS27697,IS27786,IS28…
Sobic.001G052900.v3.1	354	IS1004,IS10302,IS1212,IS1219,IS1233,IS12697,IS12937,IS12945,IS13294,IS13444,IS13549,IS13809,IS15401,IS15466,IS15744,IS15845,IS15931,IS18484,IS18758,IS19153,IS20740,IS20743,IS20956,IS21055,IS21219,IS21645,IS22294,IS23216,IS23496,IS23514,IS23520,IS23521,IS23590,IS23684,IS23891,IS2391,IS23992,IS24139,IS24218,IS24503,IS24939,IS24953,IS25395,IS25989,IS26694,IS26737,IS27034,IS27557,IS27697,IS27786,IS28…
Sobic.001G053000.v3.1	354	IS1004,IS10302,IS1212,IS1219,IS1233,IS12697,IS12937,IS12945,IS13294,IS13444,IS13549,IS13809,IS15401,IS15466,IS15744,IS15845,IS15931,IS18484,IS18758,IS19153,IS20740,IS20743,IS20956,IS21055,IS21219,IS21645,IS22294,IS23216,IS23496,IS23514,IS23520,IS23521,IS23590,IS23684,IS23891,IS2391,IS23992,IS24139,IS24218,IS24503,IS24939,IS24953,IS25395,IS25989,IS26694,IS26737,IS27034,IS27557,IS27697,IS27786,IS28…
Sobic.001G053700.v3.1	354	IS1004,IS10302,IS1212,IS1219,IS1233,IS12697,IS12937,IS12945,IS13294,IS13444,IS13549,IS13809,IS15401,IS15466,IS15744,IS15845,IS15931,IS18484,IS18758,IS19153,IS20740,IS20743,IS20956,IS21055,IS21219,IS21645,IS22294,IS23216,IS23496,IS23514,IS23520,IS23521,IS23590,IS23684,IS23891,IS2391,IS23992,IS24139,IS24218,IS24503,IS24939,IS24953,IS25395,IS25989,IS26694,IS26737,IS27034,IS27557,IS27697,IS27786,IS28…
Sobic.001G053800.v3.1	354	IS1004,IS10302,IS1212,IS1219,IS1233,IS12697,IS12937,IS12945,IS13294,IS13444,IS13549,IS13809,IS15401,IS15466,IS15744,IS15845,IS15931,IS18484,IS18758,IS19153,IS20740,IS20743,IS20956,IS21055,IS21219,IS21645,IS22294,IS23216,IS23496,IS23514,IS23520,IS23521,IS23590,IS23684,IS23891,IS2391,IS23992,IS24139,IS24218,IS24503,IS24939,IS24953,IS25395,IS25989,IS26694,IS26737,IS27034,IS27557,IS27697,IS27786,IS28…
Sobic.001G053900.v3.1	354	IS1004,IS10302,IS1212,IS1219,IS1233,IS12697,IS12937,IS12945,IS13294,IS13444,IS13549,IS13809,IS15401,IS15466,IS15744,IS15845,IS15931,IS18484,IS18758,IS19153,IS20740,IS20743,IS20956,IS21055,IS21219,IS21645,IS22294,IS23216,IS23496,IS23514,IS23520,IS23521,IS23590,IS23684,IS23891,IS2391,IS23992,IS24139,IS24218,IS24503,IS24939,IS24953,IS25395,IS25989,IS26694,IS26737,IS27034,IS27557,IS27697,IS27786,IS28…
Sobic.001G054050.v3.1	354	IS1004,IS10302,IS1212,IS1219,IS1233,IS12697,IS12937,IS12945,IS13294,IS13444,IS13549,IS13809,IS15401,IS15466,IS15744,IS15845,IS15931,IS18484,IS18758,IS19153,IS20740,IS20743,IS20956,IS21055,IS21219,IS21645,IS22294,IS23216,IS23496,IS23514,IS23520,IS23521,IS23590,IS23684,IS23891,IS2391,IS23992,IS24139,IS24218,IS24503,IS24939,IS24953,IS25395,IS25989,IS26694,IS26737,IS27034,IS27557,IS27697,IS27786,IS28…
Sobic.001G054100.v3.1	354	IS1004,IS10302,IS1212,IS1219,IS1233,IS12697,IS12937,IS12945,IS13294,IS13444,IS13549,IS13809,IS15401,IS15466,IS15744,IS15845,IS15931,IS18484,IS18758,IS19153,IS20740,IS20743,IS20956,IS21055,IS21219,IS21645,IS22294,IS23216,IS23496,IS23514,IS23520,IS23521,IS23590,IS23684,IS23891,IS2391,IS23992,IS24139,IS24218,IS24503,IS24939,IS24953,IS25395,IS25989,IS26694,IS26737,IS27034,IS27557,IS27697,IS27786,IS28…
Sobic.001G054200.v3.1	354	IS1004,IS10302,IS1212,IS1219,IS1233,IS12697,IS12937,IS12945,IS13294,IS13444,IS13549,IS13809,IS15401,IS15466,IS15744,IS15845,IS15931,IS18484,IS18758,IS19153,IS20740,IS20743,IS20956,IS21055,IS21219,IS21645,IS22294,IS23216,IS23496,IS23514,IS23520,IS23521,IS23590,IS23684,IS23891,IS2391,IS23992,IS24139,IS24218,IS24503,IS24939,IS24953,IS25395,IS25989,IS26694,IS26737,IS27034,IS27557,IS27697,IS27786,IS28…
Sobic.001G054600.v3.1	354	IS1004,IS10302,IS1212,IS1219,IS1233,IS12697,IS12937,IS12945,IS13294,IS13444,IS13549,IS13809,IS15401,IS15466,IS15744,IS15845,IS15931,IS18484,IS18758,IS19153,IS20740,IS20743,IS20956,IS21055,IS21219,IS21645,IS22294,IS23216,IS23496,IS23514,IS23520,IS23521,IS23590,IS23684,IS23891,IS2391,IS23992,IS24139,IS24218,IS24503,IS24939,IS24953,IS25395,IS25989,IS26694,IS26737,IS27034,IS27557,IS27697,IS27786,IS28…
Sobic.001G054700.v3.1	354	IS1004,IS10302,IS1212,IS1219,IS1233,IS12697,IS12937,IS12945,IS13294,IS13444,IS13549,IS13809,IS15401,IS15466,IS15744,IS15845,IS15931,IS18484,IS18758,IS19153,IS20740,IS20743,IS20956,IS21055,IS21219,IS21645,IS22294,IS23216,IS23496,IS23514,IS23520,IS23521,IS23590,IS23684,IS23891,IS2391,IS23992,IS24139,IS24218,IS24503,IS24939,IS24953,IS25395,IS25989,IS26694,IS26737,IS27034,IS27557,IS27697,IS27786,IS28…
Sobic.001G054900.v3.1	354	IS1004,IS10302,IS1212,IS1219,IS1233,IS12697,IS12937,IS12945,IS13294,IS13444,IS13549,IS13809,IS15401,IS15466,IS15744,IS15845,IS15931,IS18484,IS18758,IS19153,IS20740,IS20743,IS20956,IS21055,IS21219,IS21645,IS22294,IS23216,IS23496,IS23514,IS23520,IS23521,IS23590,IS23684,IS23891,IS2391,IS23992,IS24139,IS24218,IS24503,IS24939,IS24953,IS25395,IS25989,IS26694,IS26737,IS27034,IS27557,IS27697,IS27786,IS28…
Sobic.001G055400.v3.1	354	IS1004,IS10302,IS1212,IS1219,IS1233,IS12697,IS12937,IS12945,IS13294,IS13444,IS13549,IS13809,IS15401,IS15466,IS15744,IS15845,IS15931,IS18484,IS18758,IS19153,IS20740,IS20743,IS20956,IS21055,IS21219,IS21645,IS22294,IS23216,IS23496,IS23514,IS23520,IS23521,IS23590,IS23684,IS23891,IS2391,IS23992,IS24139,IS24218,IS24503,IS24939,IS24953,IS25395,IS25989,IS26694,IS26737,IS27034,IS27557,IS27697,IS27786,IS28…
Sobic.001G055700.v3.1	354	IS1004,IS10302,IS1212,IS1219,IS1233,IS12697,IS12937,IS12945,IS13294,IS13444,IS13549,IS13809,IS15401,IS15466,IS15744,IS15845,IS15931,IS18484,IS18758,IS19153,IS20740,IS20743,IS20956,IS21055,IS21219,IS21645,IS22294,IS23216,IS23496,IS23514,IS23520,IS23521,IS23590,IS23684,IS23891,IS2391,IS23992,IS24139,IS24218,IS24503,IS24939,IS24953,IS25395,IS25989,IS26694,IS26737,IS27034,IS27557,IS27697,IS27786,IS28…
Sobic.001G055900.v3.1	354	IS1004,IS10302,IS1212,IS1219,IS1233,IS12697,IS12937,IS12945,IS13294,IS13444,IS13549,IS13809,IS15401,IS15466,IS15744,IS15845,IS15931,IS18484,IS18758,IS19153,IS20740,IS20743,IS20956,IS21055,IS21219,IS21645,IS22294,IS23216,IS23496,IS23514,IS23520,IS23521,IS23590,IS23684,IS23891,IS2391,IS23992,IS24139,IS24218,IS24503,IS24939,IS24953,IS25395,IS25989,IS26694,IS26737,IS27034,IS27557,IS27697,IS27786,IS28…
Sobic.001G056000.v3.1	354	IS1004,IS10302,IS1212,IS1219,IS1233,IS12697,IS12937,IS12945,IS13294,IS13444,IS13549,IS13809,IS15401,IS15466,IS15744,IS15845,IS15931,IS18484,IS18758,IS19153,IS20740,IS20743,IS20956,IS21055,IS21219,IS21645,IS22294,IS23216,IS23496,IS23514,IS23520,IS23521,IS23590,IS23684,IS23891,IS2391,IS23992,IS24139,IS24218,IS24503,IS24939,IS24953,IS25395,IS25989,IS26694,IS26737,IS27034,IS27557,IS27697,IS27786,IS28…
Sobic.001G056200.v3.1	354	IS1004,IS10302,IS1212,IS1219,IS1233,IS12697,IS12937,IS12945,IS13294,IS13444,IS13549,IS13809,IS15401,IS15466,IS15744,IS15845,IS15931,IS18484,IS18758,IS19153,IS20740,IS20743,IS20956,IS21055,IS21219,IS21645,IS22294,IS23216,IS23496,IS23514,IS23520,IS23521,IS23590,IS23684,IS23891,IS2391,IS23992,IS24139,IS24218,IS24503,IS24939,IS24953,IS25395,IS25989,IS26694,IS26737,IS27034,IS27557,IS27697,IS27786,IS28…
Sobic.001G056300.v3.1	354	IS1004,IS10302,IS1212,IS1219,IS1233,IS12697,IS12937,IS12945,IS13294,IS13444,IS13549,IS13809,IS15401,IS15466,IS15744,IS15845,IS15931,IS18484,IS18758,IS19153,IS20740,IS20743,IS20956,IS21055,IS21219,IS21645,IS22294,IS23216,IS23496,IS23514,IS23520,IS23521,IS23590,IS23684,IS23891,IS2391,IS23992,IS24139,IS24218,IS24503,IS24939,IS24953,IS25395,IS25989,IS26694,IS26737,IS27034,IS27557,IS27697,IS27786,IS28…
Sobic.001G056500.v3.1	354	IS1004,IS10302,IS1212,IS1219,IS1233,IS12697,IS12937,IS12945,IS13294,IS13444,IS13549,IS13809,IS15401,IS15466,IS15744,IS15845,IS15931,IS18484,IS18758,IS19153,IS20740,IS20743,IS20956,IS21055,IS21219,IS21645,IS22294,IS23216,IS23496,IS23514,IS23520,IS23521,IS23590,IS23684,IS23891,IS2391,IS23992,IS24139,IS24218,IS24503,IS24939,IS24953,IS25395,IS25989,IS26694,IS26737,IS27034,IS27557,IS27697,IS27786,IS28…
Sobic.001G056601.v3.1	354	IS1004,IS10302,IS1212,IS1219,IS1233,IS12697,IS12937,IS12945,IS13294,IS13444,IS13549,IS13809,IS15401,IS15466,IS15744,IS15845,IS15931,IS18484,IS18758,IS19153,IS20740,IS20743,IS20956,IS21055,IS21219,IS21645,IS22294,IS23216,IS23496,IS23514,IS23520,IS23521,IS23590,IS23684,IS23891,IS2391,IS23992,IS24139,IS24218,IS24503,IS24939,IS24953,IS25395,IS25989,IS26694,IS26737,IS27034,IS27557,IS27697,IS27786,IS28…
Sobic.001G056700.v3.1	354	IS1004,IS10302,IS1212,IS1219,IS1233,IS12697,IS12937,IS12945,IS13294,IS13444,IS13549,IS13809,IS15401,IS15466,IS15744,IS15845,IS15931,IS18484,IS18758,IS19153,IS20740,IS20743,IS20956,IS21055,IS21219,IS21645,IS22294,IS23216,IS23496,IS23514,IS23520,IS23521,IS23590,IS23684,IS23891,IS2391,IS23992,IS24139,IS24218,IS24503,IS24939,IS24953,IS25395,IS25989,IS26694,IS26737,IS27034,IS27557,IS27697,IS27786,IS28…
Sobic.001G056800.v3.1	354	IS1004,IS10302,IS1212,IS1219,IS1233,IS12697,IS12937,IS12945,IS13294,IS13444,IS13549,IS13809,IS15401,IS15466,IS15744,IS15845,IS15931,IS18484,IS18758,IS19153,IS20740,IS20743,IS20956,IS21055,IS21219,IS21645,IS22294,IS23216,IS23496,IS23514,IS23520,IS23521,IS23590,IS23684,IS23891,IS2391,IS23992,IS24139,IS24218,IS24503,IS24939,IS24953,IS25395,IS25989,IS26694,IS26737,IS27034,IS27557,IS27697,IS27786,IS28…
Sobic.001G057200.v3.1	354	IS1004,IS10302,IS1212,IS1219,IS1233,IS12697,IS12937,IS12945,IS13294,IS13444,IS13549,IS13809,IS15401,IS15466,IS15744,IS15845,IS15931,IS18484,IS18758,IS19153,IS20740,IS20743,IS20956,IS21055,IS21219,IS21645,IS22294,IS23216,IS23496,IS23514,IS23520,IS23521,IS23590,IS23684,IS23891,IS2391,IS23992,IS24139,IS24218,IS24503,IS24939,IS24953,IS25395,IS25989,IS26694,IS26737,IS27034,IS27557,IS27697,IS27786,IS28…
Sobic.001G057300.v3.1	354	IS1004,IS10302,IS1212,IS1219,IS1233,IS12697,IS12937,IS12945,IS13294,IS13444,IS13549,IS13809,IS15401,IS15466,IS15744,IS15845,IS15931,IS18484,IS18758,IS19153,IS20740,IS20743,IS20956,IS21055,IS21219,IS21645,IS22294,IS23216,IS23496,IS23514,IS23520,IS23521,IS23590,IS23684,IS23891,IS2391,IS23992,IS24139,IS24218,IS24503,IS24939,IS24953,IS25395,IS25989,IS26694,IS26737,IS27034,IS27557,IS27697,IS27786,IS28…
Sobic.001G057400.v3.1	354	IS1004,IS10302,IS1212,IS1219,IS1233,IS12697,IS12937,IS12945,IS13294,IS13444,IS13549,IS13809,IS15401,IS15466,IS15744,IS15845,IS15931,IS18484,IS18758,IS19153,IS20740,IS20743,IS20956,IS21055,IS21219,IS21645,IS22294,IS23216,IS23496,IS23514,IS23520,IS23521,IS23590,IS23684,IS23891,IS2391,IS23992,IS24139,IS24218,IS24503,IS24939,IS24953,IS25395,IS25989,IS26694,IS26737,IS27034,IS27557,IS27697,IS27786,IS28…
Sobic.001G057700.v3.1	354	IS1004,IS10302,IS1212,IS1219,IS1233,IS12697,IS12937,IS12945,IS13294,IS13444,IS13549,IS13809,IS15401,IS15466,IS15744,IS15845,IS15931,IS18484,IS18758,IS19153,IS20740,IS20743,IS20956,IS21055,IS21219,IS21645,IS22294,IS23216,IS23496,IS23514,IS23520,IS23521,IS23590,IS23684,IS23891,IS2391,IS23992,IS24139,IS24218,IS24503,IS24939,IS24953,IS25395,IS25989,IS26694,IS26737,IS27034,IS27557,IS27697,IS27786,IS28…
Sobic.001G058100.v3.1	354	IS1004,IS10302,IS1212,IS1219,IS1233,IS12697,IS12937,IS12945,IS13294,IS13444,IS13549,IS13809,IS15401,IS15466,IS15744,IS15845,IS15931,IS18484,IS18758,IS19153,IS20740,IS20743,IS20956,IS21055,IS21219,IS21645,IS22294,IS23216,IS23496,IS23514,IS23520,IS23521,IS23590,IS23684,IS23891,IS2391,IS23992,IS24139,IS24218,IS24503,IS24939,IS24953,IS25395,IS25989,IS26694,IS26737,IS27034,IS27557,IS27697,IS27786,IS28…
Sobic.001G058200.v3.1	354	IS1004,IS10302,IS1212,IS1219,IS1233,IS12697,IS12937,IS12945,IS13294,IS13444,IS13549,IS13809,IS15401,IS15466,IS15744,IS15845,IS15931,IS18484,IS18758,IS19153,IS20740,IS20743,IS20956,IS21055,IS21219,IS21645,IS22294,IS23216,IS23496,IS23514,IS23520,IS23521,IS23590,IS23684,IS23891,IS2391,IS23992,IS24139,IS24218,IS24503,IS24939,IS24953,IS25395,IS25989,IS26694,IS26737,IS27034,IS27557,IS27697,IS27786,IS28…
Sobic.001G058400.v3.1	354	IS1004,IS10302,IS1212,IS1219,IS1233,IS12697,IS12937,IS12945,IS13294,IS13444,IS13549,IS13809,IS15401,IS15466,IS15744,IS15845,IS15931,IS18484,IS18758,IS19153,IS20740,IS20743,IS20956,IS21055,IS21219,IS21645,IS22294,IS23216,IS23496,IS23514,IS23520,IS23521,IS23590,IS23684,IS23891,IS2391,IS23992,IS24139,IS24218,IS24503,IS24939,IS24953,IS25395,IS25989,IS26694,IS26737,IS27034,IS27557,IS27697,IS27786,IS28…
Sobic.001G058500.v3.1	354	IS1004,IS10302,IS1212,IS1219,IS1233,IS12697,IS12937,IS12945,IS13294,IS13444,IS13549,IS13809,IS15401,IS15466,IS15744,IS15845,IS15931,IS18484,IS18758,IS19153,IS20740,IS20743,IS20956,IS21055,IS21219,IS21645,IS22294,IS23216,IS23496,IS23514,IS23520,IS23521,IS23590,IS23684,IS23891,IS2391,IS23992,IS24139,IS24218,IS24503,IS24939,IS24953,IS25395,IS25989,IS26694,IS26737,IS27034,IS27557,IS27697,IS27786,IS28…
Sobic.001G058600.v3.1	354	IS1004,IS10302,IS1212,IS1219,IS1233,IS12697,IS12937,IS12945,IS13294,IS13444,IS13549,IS13809,IS15401,IS15466,IS15744,IS15845,IS15931,IS18484,IS18758,IS19153,IS20740,IS20743,IS20956,IS21055,IS21219,IS21645,IS22294,IS23216,IS23496,IS23514,IS23520,IS23521,IS23590,IS23684,IS23891,IS2391,IS23992,IS24139,IS24218,IS24503,IS24939,IS24953,IS25395,IS25989,IS26694,IS26737,IS27034,IS27557,IS27697,IS27786,IS28…
Sobic.001G058700.v3.1	354	IS1004,IS10302,IS1212,IS1219,IS1233,IS12697,IS12937,IS12945,IS13294,IS13444,IS13549,IS13809,IS15401,IS15466,IS15744,IS15845,IS15931,IS18484,IS18758,IS19153,IS20740,IS20743,IS20956,IS21055,IS21219,IS21645,IS22294,IS23216,IS23496,IS23514,IS23520,IS23521,IS23590,IS23684,IS23891,IS2391,IS23992,IS24139,IS24218,IS24503,IS24939,IS24953,IS25395,IS25989,IS26694,IS26737,IS27034,IS27557,IS27697,IS27786,IS28…
Sobic.001G058900.v3.1	354	IS1004,IS10302,IS1212,IS1219,IS1233,IS12697,IS12937,IS12945,IS13294,IS13444,IS13549,IS13809,IS15401,IS15466,IS15744,IS15845,IS15931,IS18484,IS18758,IS19153,IS20740,IS20743,IS20956,IS21055,IS21219,IS21645,IS22294,IS23216,IS23496,IS23514,IS23520,IS23521,IS23590,IS23684,IS23891,IS2391,IS23992,IS24139,IS24218,IS24503,IS24939,IS24953,IS25395,IS25989,IS26694,IS26737,IS27034,IS27557,IS27697,IS27786,IS28…
Sobic.001G059100.v3.1	354	IS1004,IS10302,IS1212,IS1219,IS1233,IS12697,IS12937,IS12945,IS13294,IS13444,IS13549,IS13809,IS15401,IS15466,IS15744,IS15845,IS15931,IS18484,IS18758,IS19153,IS20740,IS20743,IS20956,IS21055,IS21219,IS21645,IS22294,IS23216,IS23496,IS23514,IS23520,IS23521,IS23590,IS23684,IS23891,IS2391,IS23992,IS24139,IS24218,IS24503,IS24939,IS24953,IS25395,IS25989,IS26694,IS26737,IS27034,IS27557,IS27697,IS27786,IS28…
Sobic.001G059200.v3.1	354	IS1004,IS10302,IS1212,IS1219,IS1233,IS12697,IS12937,IS12945,IS13294,IS13444,IS13549,IS13809,IS15401,IS15466,IS15744,IS15845,IS15931,IS18484,IS18758,IS19153,IS20740,IS20743,IS20956,IS21055,IS21219,IS21645,IS22294,IS23216,IS23496,IS23514,IS23520,IS23521,IS23590,IS23684,IS23891,IS2391,IS23992,IS24139,IS24218,IS24503,IS24939,IS24953,IS25395,IS25989,IS26694,IS26737,IS27034,IS27557,IS27697,IS27786,IS28…
Sobic.001G059900.v3.1	354	IS1004,IS10302,IS1212,IS1219,IS1233,IS12697,IS12937,IS12945,IS13294,IS13444,IS13549,IS13809,IS15401,IS15466,IS15744,IS15845,IS15931,IS18484,IS18758,IS19153,IS20740,IS20743,IS20956,IS21055,IS21219,IS21645,IS22294,IS23216,IS23496,IS23514,IS23520,IS23521,IS23590,IS23684,IS23891,IS2391,IS23992,IS24139,IS24218,IS24503,IS24939,IS24953,IS25395,IS25989,IS26694,IS26737,IS27034,IS27557,IS27697,IS27786,IS28…
Sobic.001G060001.v3.1	354	IS1004,IS10302,IS1212,IS1219,IS1233,IS12697,IS12937,IS12945,IS13294,IS13444,IS13549,IS13809,IS15401,IS15466,IS15744,IS15845,IS15931,IS18484,IS18758,IS19153,IS20740,IS20743,IS20956,IS21055,IS21219,IS21645,IS22294,IS23216,IS23496,IS23514,IS23520,IS23521,IS23590,IS23684,IS23891,IS2391,IS23992,IS24139,IS24218,IS24503,IS24939,IS24953,IS25395,IS25989,IS26694,IS26737,IS27034,IS27557,IS27697,IS27786,IS28…
Sobic.001G060300.v3.1	354	IS1004,IS10302,IS1212,IS1219,IS1233,IS12697,IS12937,IS12945,IS13294,IS13444,IS13549,IS13809,IS15401,IS15466,IS15744,IS15845,IS15931,IS18484,IS18758,IS19153,IS20740,IS20743,IS20956,IS21055,IS21219,IS21645,IS22294,IS23216,IS23496,IS23514,IS23520,IS23521,IS23590,IS23684,IS23891,IS2391,IS23992,IS24139,IS24218,IS24503,IS24939,IS24953,IS25395,IS25989,IS26694,IS26737,IS27034,IS27557,IS27697,IS27786,IS28…
Sobic.001G060401.v3.1	354	IS1004,IS10302,IS1212,IS1219,IS1233,IS12697,IS12937,IS12945,IS13294,IS13444,IS13549,IS13809,IS15401,IS15466,IS15744,IS15845,IS15931,IS18484,IS18758,IS19153,IS20740,IS20743,IS20956,IS21055,IS21219,IS21645,IS22294,IS23216,IS23496,IS23514,IS23520,IS23521,IS23590,IS23684,IS23891,IS2391,IS23992,IS24139,IS24218,IS24503,IS24939,IS24953,IS25395,IS25989,IS26694,IS26737,IS27034,IS27557,IS27697,IS27786,IS28…
Sobic.001G060500.v3.1	354	IS1004,IS10302,IS1212,IS1219,IS1233,IS12697,IS12937,IS12945,IS13294,IS13444,IS13549,IS13809,IS15401,IS15466,IS15744,IS15845,IS15931,IS18484,IS18758,IS19153,IS20740,IS20743,IS20956,IS21055,IS21219,IS21645,IS22294,IS23216,IS23496,IS23514,IS23520,IS23521,IS23590,IS23684,IS23891,IS2391,IS23992,IS24139,IS24218,IS24503,IS24939,IS24953,IS25395,IS25989,IS26694,IS26737,IS27034,IS27557,IS27697,IS27786,IS28…
Sobic.001G061200.v3.1	354	IS1004,IS10302,IS1212,IS1219,IS1233,IS12697,IS12937,IS12945,IS13294,IS13444,IS13549,IS13809,IS15401,IS15466,IS15744,IS15845,IS15931,IS18484,IS18758,IS19153,IS20740,IS20743,IS20956,IS21055,IS21219,IS21645,IS22294,IS23216,IS23496,IS23514,IS23520,IS23521,IS23590,IS23684,IS23891,IS2391,IS23992,IS24139,IS24218,IS24503,IS24939,IS24953,IS25395,IS25989,IS26694,IS26737,IS27034,IS27557,IS27697,IS27786,IS28…
Sobic.001G061600.v3.1	354	IS1004,IS10302,IS1212,IS1219,IS1233,IS12697,IS12937,IS12945,IS13294,IS13444,IS13549,IS13809,IS15401,IS15466,IS15744,IS15845,IS15931,IS18484,IS18758,IS19153,IS20740,IS20743,IS20956,IS21055,IS21219,IS21645,IS22294,IS23216,IS23496,IS23514,IS23520,IS23521,IS23590,IS23684,IS23891,IS2391,IS23992,IS24139,IS24218,IS24503,IS24939,IS24953,IS25395,IS25989,IS26694,IS26737,IS27034,IS27557,IS27697,IS27786,IS28…
Sobic.001G061700.v3.1	354	IS1004,IS10302,IS1212,IS1219,IS1233,IS12697,IS12937,IS12945,IS13294,IS13444,IS13549,IS13809,IS15401,IS15466,IS15744,IS15845,IS15931,IS18484,IS18758,IS19153,IS20740,IS20743,IS20956,IS21055,IS21219,IS21645,IS22294,IS23216,IS23496,IS23514,IS23520,IS23521,IS23590,IS23684,IS23891,IS2391,IS23992,IS24139,IS24218,IS24503,IS24939,IS24953,IS25395,IS25989,IS26694,IS26737,IS27034,IS27557,IS27697,IS27786,IS28…
Sobic.001G061800.v3.1	354	IS1004,IS10302,IS1212,IS1219,IS1233,IS12697,IS12937,IS12945,IS13294,IS13444,IS13549,IS13809,IS15401,IS15466,IS15744,IS15845,IS15931,IS18484,IS18758,IS19153,IS20740,IS20743,IS20956,IS21055,IS21219,IS21645,IS22294,IS23216,IS23496,IS23514,IS23520,IS23521,IS23590,IS23684,IS23891,IS2391,IS23992,IS24139,IS24218,IS24503,IS24939,IS24953,IS25395,IS25989,IS26694,IS26737,IS27034,IS27557,IS27697,IS27786,IS28…
Sobic.001G062250.v3.1	354	IS1004,IS10302,IS1212,IS1219,IS1233,IS12697,IS12937,IS12945,IS13294,IS13444,IS13549,IS13809,IS15401,IS15466,IS15744,IS15845,IS15931,IS18484,IS18758,IS19153,IS20740,IS20743,IS20956,IS21055,IS21219,IS21645,IS22294,IS23216,IS23496,IS23514,IS23520,IS23521,IS23590,IS23684,IS23891,IS2391,IS23992,IS24139,IS24218,IS24503,IS24939,IS24953,IS25395,IS25989,IS26694,IS26737,IS27034,IS27557,IS27697,IS27786,IS28…
Sobic.001G062300.v3.1	354	IS1004,IS10302,IS1212,IS1219,IS1233,IS12697,IS12937,IS12945,IS13294,IS13444,IS13549,IS13809,IS15401,IS15466,IS15744,IS15845,IS15931,IS18484,IS18758,IS19153,IS20740,IS20743,IS20956,IS21055,IS21219,IS21645,IS22294,IS23216,IS23496,IS23514,IS23520,IS23521,IS23590,IS23684,IS23891,IS2391,IS23992,IS24139,IS24218,IS24503,IS24939,IS24953,IS25395,IS25989,IS26694,IS26737,IS27034,IS27557,IS27697,IS27786,IS28…
Sobic.001G062500.v3.1	354	IS1004,IS10302,IS1212,IS1219,IS1233,IS12697,IS12937,IS12945,IS13294,IS13444,IS13549,IS13809,IS15401,IS15466,IS15744,IS15845,IS15931,IS18484,IS18758,IS19153,IS20740,IS20743,IS20956,IS21055,IS21219,IS21645,IS22294,IS23216,IS23496,IS23514,IS23520,IS23521,IS23590,IS23684,IS23891,IS2391,IS23992,IS24139,IS24218,IS24503,IS24939,IS24953,IS25395,IS25989,IS26694,IS26737,IS27034,IS27557,IS27697,IS27786,IS28…
Sobic.001G062600.v3.1	354	IS1004,IS10302,IS1212,IS1219,IS1233,IS12697,IS12937,IS12945,IS13294,IS13444,IS13549,IS13809,IS15401,IS15466,IS15744,IS15845,IS15931,IS18484,IS18758,IS19153,IS20740,IS20743,IS20956,IS21055,IS21219,IS21645,IS22294,IS23216,IS23496,IS23514,IS23520,IS23521,IS23590,IS23684,IS23891,IS2391,IS23992,IS24139,IS24218,IS24503,IS24939,IS24953,IS25395,IS25989,IS26694,IS26737,IS27034,IS27557,IS27697,IS27786,IS28…
Sobic.001G062900.v3.1	354	IS1004,IS10302,IS1212,IS1219,IS1233,IS12697,IS12937,IS12945,IS13294,IS13444,IS13549,IS13809,IS15401,IS15466,IS15744,IS15845,IS15931,IS18484,IS18758,IS19153,IS20740,IS20743,IS20956,IS21055,IS21219,IS21645,IS22294,IS23216,IS23496,IS23514,IS23520,IS23521,IS23590,IS23684,IS23891,IS2391,IS23992,IS24139,IS24218,IS24503,IS24939,IS24953,IS25395,IS25989,IS26694,IS26737,IS27034,IS27557,IS27697,IS27786,IS28…
Sobic.001G063100.v3.1	354	IS1004,IS10302,IS1212,IS1219,IS1233,IS12697,IS12937,IS12945,IS13294,IS13444,IS13549,IS13809,IS15401,IS15466,IS15744,IS15845,IS15931,IS18484,IS18758,IS19153,IS20740,IS20743,IS20956,IS21055,IS21219,IS21645,IS22294,IS23216,IS23496,IS23514,IS23520,IS23521,IS23590,IS23684,IS23891,IS2391,IS23992,IS24139,IS24218,IS24503,IS24939,IS24953,IS25395,IS25989,IS26694,IS26737,IS27034,IS27557,IS27697,IS27786,IS28…
Sobic.001G063300.v3.1	354	IS1004,IS10302,IS1212,IS1219,IS1233,IS12697,IS12937,IS12945,IS13294,IS13444,IS13549,IS13809,IS15401,IS15466,IS15744,IS15845,IS15931,IS18484,IS18758,IS19153,IS20740,IS20743,IS20956,IS21055,IS21219,IS21645,IS22294,IS23216,IS23496,IS23514,IS23520,IS23521,IS23590,IS23684,IS23891,IS2391,IS23992,IS24139,IS24218,IS24503,IS24939,IS24953,IS25395,IS25989,IS26694,IS26737,IS27034,IS27557,IS27697,IS27786,IS28…
Sobic.001G063400.v3.1	354	IS1004,IS10302,IS1212,IS1219,IS1233,IS12697,IS12937,IS12945,IS13294,IS13444,IS13549,IS13809,IS15401,IS15466,IS15744,IS15845,IS15931,IS18484,IS18758,IS19153,IS20740,IS20743,IS20956,IS21055,IS21219,IS21645,IS22294,IS23216,IS23496,IS23514,IS23520,IS23521,IS23590,IS23684,IS23891,IS2391,IS23992,IS24139,IS24218,IS24503,IS24939,IS24953,IS25395,IS25989,IS26694,IS26737,IS27034,IS27557,IS27697,IS27786,IS28…
Sobic.001G063500.v3.1	354	IS1004,IS10302,IS1212,IS1219,IS1233,IS12697,IS12937,IS12945,IS13294,IS13444,IS13549,IS13809,IS15401,IS15466,IS15744,IS15845,IS15931,IS18484,IS18758,IS19153,IS20740,IS20743,IS20956,IS21055,IS21219,IS21645,IS22294,IS23216,IS23496,IS23514,IS23520,IS23521,IS23590,IS23684,IS23891,IS2391,IS23992,IS24139,IS24218,IS24503,IS24939,IS24953,IS25395,IS25989,IS26694,IS26737,IS27034,IS27557,IS27697,IS27786,IS28…
Sobic.001G063600.v3.1	354	IS1004,IS10302,IS1212,IS1219,IS1233,IS12697,IS12937,IS12945,IS13294,IS13444,IS13549,IS13809,IS15401,IS15466,IS15744,IS15845,IS15931,IS18484,IS18758,IS19153,IS20740,IS20743,IS20956,IS21055,IS21219,IS21645,IS22294,IS23216,IS23496,IS23514,IS23520,IS23521,IS23590,IS23684,IS23891,IS2391,IS23992,IS24139,IS24218,IS24503,IS24939,IS24953,IS25395,IS25989,IS26694,IS26737,IS27034,IS27557,IS27697,IS27786,IS28…
Sobic.001G063700.v3.1	354	IS1004,IS10302,IS1212,IS1219,IS1233,IS12697,IS12937,IS12945,IS13294,IS13444,IS13549,IS13809,IS15401,IS15466,IS15744,IS15845,IS15931,IS18484,IS18758,IS19153,IS20740,IS20743,IS20956,IS21055,IS21219,IS21645,IS22294,IS23216,IS23496,IS23514,IS23520,IS23521,IS23590,IS23684,IS23891,IS2391,IS23992,IS24139,IS24218,IS24503,IS24939,IS24953,IS25395,IS25989,IS26694,IS26737,IS27034,IS27557,IS27697,IS27786,IS28…
Sobic.001G063800.v3.1	354	IS1004,IS10302,IS1212,IS1219,IS1233,IS12697,IS12937,IS12945,IS13294,IS13444,IS13549,IS13809,IS15401,IS15466,IS15744,IS15845,IS15931,IS18484,IS18758,IS19153,IS20740,IS20743,IS20956,IS21055,IS21219,IS21645,IS22294,IS23216,IS23496,IS23514,IS23520,IS23521,IS23590,IS23684,IS23891,IS2391,IS23992,IS24139,IS24218,IS24503,IS24939,IS24953,IS25395,IS25989,IS26694,IS26737,IS27034,IS27557,IS27697,IS27786,IS28…
Sobic.001G064300.v3.1	354	IS1004,IS10302,IS1212,IS1219,IS1233,IS12697,IS12937,IS12945,IS13294,IS13444,IS13549,IS13809,IS15401,IS15466,IS15744,IS15845,IS15931,IS18484,IS18758,IS19153,IS20740,IS20743,IS20956,IS21055,IS21219,IS21645,IS22294,IS23216,IS23496,IS23514,IS23520,IS23521,IS23590,IS23684,IS23891,IS2391,IS23992,IS24139,IS24218,IS24503,IS24939,IS24953,IS25395,IS25989,IS26694,IS26737,IS27034,IS27557,IS27697,IS27786,IS28…
Sobic.001G064500.v3.1	354	IS1004,IS10302,IS1212,IS1219,IS1233,IS12697,IS12937,IS12945,IS13294,IS13444,IS13549,IS13809,IS15401,IS15466,IS15744,IS15845,IS15931,IS18484,IS18758,IS19153,IS20740,IS20743,IS20956,IS21055,IS21219,IS21645,IS22294,IS23216,IS23496,IS23514,IS23520,IS23521,IS23590,IS23684,IS23891,IS2391,IS23992,IS24139,IS24218,IS24503,IS24939,IS24953,IS25395,IS25989,IS26694,IS26737,IS27034,IS27557,IS27697,IS27786,IS28…
Sobic.001G064600.v3.1	354	IS1004,IS10302,IS1212,IS1219,IS1233,IS12697,IS12937,IS12945,IS13294,IS13444,IS13549,IS13809,IS15401,IS15466,IS15744,IS15845,IS15931,IS18484,IS18758,IS19153,IS20740,IS20743,IS20956,IS21055,IS21219,IS21645,IS22294,IS23216,IS23496,IS23514,IS23520,IS23521,IS23590,IS23684,IS23891,IS2391,IS23992,IS24139,IS24218,IS24503,IS24939,IS24953,IS25395,IS25989,IS26694,IS26737,IS27034,IS27557,IS27697,IS27786,IS28…
Sobic.001G064700.v3.1	354	IS1004,IS10302,IS1212,IS1219,IS1233,IS12697,IS12937,IS12945,IS13294,IS13444,IS13549,IS13809,IS15401,IS15466,IS15744,IS15845,IS15931,IS18484,IS18758,IS19153,IS20740,IS20743,IS20956,IS21055,IS21219,IS21645,IS22294,IS23216,IS23496,IS23514,IS23520,IS23521,IS23590,IS23684,IS23891,IS2391,IS23992,IS24139,IS24218,IS24503,IS24939,IS24953,IS25395,IS25989,IS26694,IS26737,IS27034,IS27557,IS27697,IS27786,IS28…
Sobic.001G065000.v3.1	354	IS1004,IS10302,IS1212,IS1219,IS1233,IS12697,IS12937,IS12945,IS13294,IS13444,IS13549,IS13809,IS15401,IS15466,IS15744,IS15845,IS15931,IS18484,IS18758,IS19153,IS20740,IS20743,IS20956,IS21055,IS21219,IS21645,IS22294,IS23216,IS23496,IS23514,IS23520,IS23521,IS23590,IS23684,IS23891,IS2391,IS23992,IS24139,IS24218,IS24503,IS24939,IS24953,IS25395,IS25989,IS26694,IS26737,IS27034,IS27557,IS27697,IS27786,IS28…
Sobic.001G065100.v3.1	354	IS1004,IS10302,IS1212,IS1219,IS1233,IS12697,IS12937,IS12945,IS13294,IS13444,IS13549,IS13809,IS15401,IS15466,IS15744,IS15845,IS15931,IS18484,IS18758,IS19153,IS20740,IS20743,IS20956,IS21055,IS21219,IS21645,IS22294,IS23216,IS23496,IS23514,IS23520,IS23521,IS23590,IS23684,IS23891,IS2391,IS23992,IS24139,IS24218,IS24503,IS24939,IS24953,IS25395,IS25989,IS26694,IS26737,IS27034,IS27557,IS27697,IS27786,IS28…
Sobic.001G065200.v3.1	354	IS1004,IS10302,IS1212,IS1219,IS1233,IS12697,IS12937,IS12945,IS13294,IS13444,IS13549,IS13809,IS15401,IS15466,IS15744,IS15845,IS15931,IS18484,IS18758,IS19153,IS20740,IS20743,IS20956,IS21055,IS21219,IS21645,IS22294,IS23216,IS23496,IS23514,IS23520,IS23521,IS23590,IS23684,IS23891,IS2391,IS23992,IS24139,IS24218,IS24503,IS24939,IS24953,IS25395,IS25989,IS26694,IS26737,IS27034,IS27557,IS27697,IS27786,IS28…
Sobic.001G065300.v3.1	354	IS1004,IS10302,IS1212,IS1219,IS1233,IS12697,IS12937,IS12945,IS13294,IS13444,IS13549,IS13809,IS15401,IS15466,IS15744,IS15845,IS15931,IS18484,IS18758,IS19153,IS20740,IS20743,IS20956,IS21055,IS21219,IS21645,IS22294,IS23216,IS23496,IS23514,IS23520,IS23521,IS23590,IS23684,IS23891,IS2391,IS23992,IS24139,IS24218,IS24503,IS24939,IS24953,IS25395,IS25989,IS26694,IS26737,IS27034,IS27557,IS27697,IS27786,IS28…
Sobic.001G065500.v3.1	354	IS1004,IS10302,IS1212,IS1219,IS1233,IS12697,IS12937,IS12945,IS13294,IS13444,IS13549,IS13809,IS15401,IS15466,IS15744,IS15845,IS15931,IS18484,IS18758,IS19153,IS20740,IS20743,IS20956,IS21055,IS21219,IS21645,IS22294,IS23216,IS23496,IS23514,IS23520,IS23521,IS23590,IS23684,IS23891,IS2391,IS23992,IS24139,IS24218,IS24503,IS24939,IS24953,IS25395,IS25989,IS26694,IS26737,IS27034,IS27557,IS27697,IS27786,IS28…
Sobic.001G065700.v3.1	354	IS1004,IS10302,IS1212,IS1219,IS1233,IS12697,IS12937,IS12945,IS13294,IS13444,IS13549,IS13809,IS15401,IS15466,IS15744,IS15845,IS15931,IS18484,IS18758,IS19153,IS20740,IS20743,IS20956,IS21055,IS21219,IS21645,IS22294,IS23216,IS23496,IS23514,IS23520,IS23521,IS23590,IS23684,IS23891,IS2391,IS23992,IS24139,IS24218,IS24503,IS24939,IS24953,IS25395,IS25989,IS26694,IS26737,IS27034,IS27557,IS27697,IS27786,IS28…
Sobic.001G066100.v3.1	354	IS1004,IS10302,IS1212,IS1219,IS1233,IS12697,IS12937,IS12945,IS13294,IS13444,IS13549,IS13809,IS15401,IS15466,IS15744,IS15845,IS15931,IS18484,IS18758,IS19153,IS20740,IS20743,IS20956,IS21055,IS21219,IS21645,IS22294,IS23216,IS23496,IS23514,IS23520,IS23521,IS23590,IS23684,IS23891,IS2391,IS23992,IS24139,IS24218,IS24503,IS24939,IS24953,IS25395,IS25989,IS26694,IS26737,IS27034,IS27557,IS27697,IS27786,IS28…
Sobic.001G066300.v3.1	354	IS1004,IS10302,IS1212,IS1219,IS1233,IS12697,IS12937,IS12945,IS13294,IS13444,IS13549,IS13809,IS15401,IS15466,IS15744,IS15845,IS15931,IS18484,IS18758,IS19153,IS20740,IS20743,IS20956,IS21055,IS21219,IS21645,IS22294,IS23216,IS23496,IS23514,IS23520,IS23521,IS23590,IS23684,IS23891,IS2391,IS23992,IS24139,IS24218,IS24503,IS24939,IS24953,IS25395,IS25989,IS26694,IS26737,IS27034,IS27557,IS27697,IS27786,IS28…
Sobic.001G066500.v3.1	354	IS1004,IS10302,IS1212,IS1219,IS1233,IS12697,IS12937,IS12945,IS13294,IS13444,IS13549,IS13809,IS15401,IS15466,IS15744,IS15845,IS15931,IS18484,IS18758,IS19153,IS20740,IS20743,IS20956,IS21055,IS21219,IS21645,IS22294,IS23216,IS23496,IS23514,IS23520,IS23521,IS23590,IS23684,IS23891,IS2391,IS23992,IS24139,IS24218,IS24503,IS24939,IS24953,IS25395,IS25989,IS26694,IS26737,IS27034,IS27557,IS27697,IS27786,IS28…
Sobic.001G066700.v3.1	354	IS1004,IS10302,IS1212,IS1219,IS1233,IS12697,IS12937,IS12945,IS13294,IS13444,IS13549,IS13809,IS15401,IS15466,IS15744,IS15845,IS15931,IS18484,IS18758,IS19153,IS20740,IS20743,IS20956,IS21055,IS21219,IS21645,IS22294,IS23216,IS23496,IS23514,IS23520,IS23521,IS23590,IS23684,IS23891,IS2391,IS23992,IS24139,IS24218,IS24503,IS24939,IS24953,IS25395,IS25989,IS26694,IS26737,IS27034,IS27557,IS27697,IS27786,IS28…
Sobic.001G066900.v3.1	354	IS1004,IS10302,IS1212,IS1219,IS1233,IS12697,IS12937,IS12945,IS13294,IS13444,IS13549,IS13809,IS15401,IS15466,IS15744,IS15845,IS15931,IS18484,IS18758,IS19153,IS20740,IS20743,IS20956,IS21055,IS21219,IS21645,IS22294,IS23216,IS23496,IS23514,IS23520,IS23521,IS23590,IS23684,IS23891,IS2391,IS23992,IS24139,IS24218,IS24503,IS24939,IS24953,IS25395,IS25989,IS26694,IS26737,IS27034,IS27557,IS27697,IS27786,IS28…
Sobic.001G067000.v3.1	354	IS1004,IS10302,IS1212,IS1219,IS1233,IS12697,IS12937,IS12945,IS13294,IS13444,IS13549,IS13809,IS15401,IS15466,IS15744,IS15845,IS15931,IS18484,IS18758,IS19153,IS20740,IS20743,IS20956,IS21055,IS21219,IS21645,IS22294,IS23216,IS23496,IS23514,IS23520,IS23521,IS23590,IS23684,IS23891,IS2391,IS23992,IS24139,IS24218,IS24503,IS24939,IS24953,IS25395,IS25989,IS26694,IS26737,IS27034,IS27557,IS27697,IS27786,IS28…
Sobic.001G067100.v3.1	354	IS1004,IS10302,IS1212,IS1219,IS1233,IS12697,IS12937,IS12945,IS13294,IS13444,IS13549,IS13809,IS15401,IS15466,IS15744,IS15845,IS15931,IS18484,IS18758,IS19153,IS20740,IS20743,IS20956,IS21055,IS21219,IS21645,IS22294,IS23216,IS23496,IS23514,IS23520,IS23521,IS23590,IS23684,IS23891,IS2391,IS23992,IS24139,IS24218,IS24503,IS24939,IS24953,IS25395,IS25989,IS26694,IS26737,IS27034,IS27557,IS27697,IS27786,IS28…
Sobic.001G067200.v3.1	354	IS1004,IS10302,IS1212,IS1219,IS1233,IS12697,IS12937,IS12945,IS13294,IS13444,IS13549,IS13809,IS15401,IS15466,IS15744,IS15845,IS15931,IS18484,IS18758,IS19153,IS20740,IS20743,IS20956,IS21055,IS21219,IS21645,IS22294,IS23216,IS23496,IS23514,IS23520,IS23521,IS23590,IS23684,IS23891,IS2391,IS23992,IS24139,IS24218,IS24503,IS24939,IS24953,IS25395,IS25989,IS26694,IS26737,IS27034,IS27557,IS27697,IS27786,IS28…
Sobic.001G067300.v3.1	354	IS1004,IS10302,IS1212,IS1219,IS1233,IS12697,IS12937,IS12945,IS13294,IS13444,IS13549,IS13809,IS15401,IS15466,IS15744,IS15845,IS15931,IS18484,IS18758,IS19153,IS20740,IS20743,IS20956,IS21055,IS21219,IS21645,IS22294,IS23216,IS23496,IS23514,IS23520,IS23521,IS23590,IS23684,IS23891,IS2391,IS23992,IS24139,IS24218,IS24503,IS24939,IS24953,IS25395,IS25989,IS26694,IS26737,IS27034,IS27557,IS27697,IS27786,IS28…
Sobic.001G067400.v3.1	354	IS1004,IS10302,IS1212,IS1219,IS1233,IS12697,IS12937,IS12945,IS13294,IS13444,IS13549,IS13809,IS15401,IS15466,IS15744,IS15845,IS15931,IS18484,IS18758,IS19153,IS20740,IS20743,IS20956,IS21055,IS21219,IS21645,IS22294,IS23216,IS23496,IS23514,IS23520,IS23521,IS23590,IS23684,IS23891,IS2391,IS23992,IS24139,IS24218,IS24503,IS24939,IS24953,IS25395,IS25989,IS26694,IS26737,IS27034,IS27557,IS27697,IS27786,IS28…
Sobic.001G067800.v3.1	354	IS1004,IS10302,IS1212,IS1219,IS1233,IS12697,IS12937,IS12945,IS13294,IS13444,IS13549,IS13809,IS15401,IS15466,IS15744,IS15845,IS15931,IS18484,IS18758,IS19153,IS20740,IS20743,IS20956,IS21055,IS21219,IS21645,IS22294,IS23216,IS23496,IS23514,IS23520,IS23521,IS23590,IS23684,IS23891,IS2391,IS23992,IS24139,IS24218,IS24503,IS24939,IS24953,IS25395,IS25989,IS26694,IS26737,IS27034,IS27557,IS27697,IS27786,IS28…
Sobic.001G067900.v3.1	354	IS1004,IS10302,IS1212,IS1219,IS1233,IS12697,IS12937,IS12945,IS13294,IS13444,IS13549,IS13809,IS15401,IS15466,IS15744,IS15845,IS15931,IS18484,IS18758,IS19153,IS20740,IS20743,IS20956,IS21055,IS21219,IS21645,IS22294,IS23216,IS23496,IS23514,IS23520,IS23521,IS23590,IS23684,IS23891,IS2391,IS23992,IS24139,IS24218,IS24503,IS24939,IS24953,IS25395,IS25989,IS26694,IS26737,IS27034,IS27557,IS27697,IS27786,IS28…
Sobic.001G068132.v3.1	354	IS1004,IS10302,IS1212,IS1219,IS1233,IS12697,IS12937,IS12945,IS13294,IS13444,IS13549,IS13809,IS15401,IS15466,IS15744,IS15845,IS15931,IS18484,IS18758,IS19153,IS20740,IS20743,IS20956,IS21055,IS21219,IS21645,IS22294,IS23216,IS23496,IS23514,IS23520,IS23521,IS23590,IS23684,IS23891,IS2391,IS23992,IS24139,IS24218,IS24503,IS24939,IS24953,IS25395,IS25989,IS26694,IS26737,IS27034,IS27557,IS27697,IS27786,IS28…
Sobic.001G068301.v3.1	354	IS1004,IS10302,IS1212,IS1219,IS1233,IS12697,IS12937,IS12945,IS13294,IS13444,IS13549,IS13809,IS15401,IS15466,IS15744,IS15845,IS15931,IS18484,IS18758,IS19153,IS20740,IS20743,IS20956,IS21055,IS21219,IS21645,IS22294,IS23216,IS23496,IS23514,IS23520,IS23521,IS23590,IS23684,IS23891,IS2391,IS23992,IS24139,IS24218,IS24503,IS24939,IS24953,IS25395,IS25989,IS26694,IS26737,IS27034,IS27557,IS27697,IS27786,IS28…
Sobic.001G068700.v3.1	354	IS1004,IS10302,IS1212,IS1219,IS1233,IS12697,IS12937,IS12945,IS13294,IS13444,IS13549,IS13809,IS15401,IS15466,IS15744,IS15845,IS15931,IS18484,IS18758,IS19153,IS20740,IS20743,IS20956,IS21055,IS21219,IS21645,IS22294,IS23216,IS23496,IS23514,IS23520,IS23521,IS23590,IS23684,IS23891,IS2391,IS23992,IS24139,IS24218,IS24503,IS24939,IS24953,IS25395,IS25989,IS26694,IS26737,IS27034,IS27557,IS27697,IS27786,IS28…
Sobic.001G069000.v3.1	354	IS1004,IS10302,IS1212,IS1219,IS1233,IS12697,IS12937,IS12945,IS13294,IS13444,IS13549,IS13809,IS15401,IS15466,IS15744,IS15845,IS15931,IS18484,IS18758,IS19153,IS20740,IS20743,IS20956,IS21055,IS21219,IS21645,IS22294,IS23216,IS23496,IS23514,IS23520,IS23521,IS23590,IS23684,IS23891,IS2391,IS23992,IS24139,IS24218,IS24503,IS24939,IS24953,IS25395,IS25989,IS26694,IS26737,IS27034,IS27557,IS27697,IS27786,IS28…
Sobic.001G069100.v3.1	354	IS1004,IS10302,IS1212,IS1219,IS1233,IS12697,IS12937,IS12945,IS13294,IS13444,IS13549,IS13809,IS15401,IS15466,IS15744,IS15845,IS15931,IS18484,IS18758,IS19153,IS20740,IS20743,IS20956,IS21055,IS21219,IS21645,IS22294,IS23216,IS23496,IS23514,IS23520,IS23521,IS23590,IS23684,IS23891,IS2391,IS23992,IS24139,IS24218,IS24503,IS24939,IS24953,IS25395,IS25989,IS26694,IS26737,IS27034,IS27557,IS27697,IS27786,IS28…
Sobic.001G069300.v3.1	354	IS1004,IS10302,IS1212,IS1219,IS1233,IS12697,IS12937,IS12945,IS13294,IS13444,IS13549,IS13809,IS15401,IS15466,IS15744,IS15845,IS15931,IS18484,IS18758,IS19153,IS20740,IS20743,IS20956,IS21055,IS21219,IS21645,IS22294,IS23216,IS23496,IS23514,IS23520,IS23521,IS23590,IS23684,IS23891,IS2391,IS23992,IS24139,IS24218,IS24503,IS24939,IS24953,IS25395,IS25989,IS26694,IS26737,IS27034,IS27557,IS27697,IS27786,IS28…
Sobic.001G069500.v3.1	354	IS1004,IS10302,IS1212,IS1219,IS1233,IS12697,IS12937,IS12945,IS13294,IS13444,IS13549,IS13809,IS15401,IS15466,IS15744,IS15845,IS15931,IS18484,IS18758,IS19153,IS20740,IS20743,IS20956,IS21055,IS21219,IS21645,IS22294,IS23216,IS23496,IS23514,IS23520,IS23521,IS23590,IS23684,IS23891,IS2391,IS23992,IS24139,IS24218,IS24503,IS24939,IS24953,IS25395,IS25989,IS26694,IS26737,IS27034,IS27557,IS27697,IS27786,IS28…
Sobic.001G069600.v3.1	354	IS1004,IS10302,IS1212,IS1219,IS1233,IS12697,IS12937,IS12945,IS13294,IS13444,IS13549,IS13809,IS15401,IS15466,IS15744,IS15845,IS15931,IS18484,IS18758,IS19153,IS20740,IS20743,IS20956,IS21055,IS21219,IS21645,IS22294,IS23216,IS23496,IS23514,IS23520,IS23521,IS23590,IS23684,IS23891,IS2391,IS23992,IS24139,IS24218,IS24503,IS24939,IS24953,IS25395,IS25989,IS26694,IS26737,IS27034,IS27557,IS27697,IS27786,IS28…
Sobic.001G069700.v3.1	354	IS1004,IS10302,IS1212,IS1219,IS1233,IS12697,IS12937,IS12945,IS13294,IS13444,IS13549,IS13809,IS15401,IS15466,IS15744,IS15845,IS15931,IS18484,IS18758,IS19153,IS20740,IS20743,IS20956,IS21055,IS21219,IS21645,IS22294,IS23216,IS23496,IS23514,IS23520,IS23521,IS23590,IS23684,IS23891,IS2391,IS23992,IS24139,IS24218,IS24503,IS24939,IS24953,IS25395,IS25989,IS26694,IS26737,IS27034,IS27557,IS27697,IS27786,IS28…
Sobic.001G069800.v3.1	354	IS1004,IS10302,IS1212,IS1219,IS1233,IS12697,IS12937,IS12945,IS13294,IS13444,IS13549,IS13809,IS15401,IS15466,IS15744,IS15845,IS15931,IS18484,IS18758,IS19153,IS20740,IS20743,IS20956,IS21055,IS21219,IS21645,IS22294,IS23216,IS23496,IS23514,IS23520,IS23521,IS23590,IS23684,IS23891,IS2391,IS23992,IS24139,IS24218,IS24503,IS24939,IS24953,IS25395,IS25989,IS26694,IS26737,IS27034,IS27557,IS27697,IS27786,IS28…
Sobic.001G069900.v3.1	354	IS1004,IS10302,IS1212,IS1219,IS1233,IS12697,IS12937,IS12945,IS13294,IS13444,IS13549,IS13809,IS15401,IS15466,IS15744,IS15845,IS15931,IS18484,IS18758,IS19153,IS20740,IS20743,IS20956,IS21055,IS21219,IS21645,IS22294,IS23216,IS23496,IS23514,IS23520,IS23521,IS23590,IS23684,IS23891,IS2391,IS23992,IS24139,IS24218,IS24503,IS24939,IS24953,IS25395,IS25989,IS26694,IS26737,IS27034,IS27557,IS27697,IS27786,IS28…
Sobic.001G070000.v3.1	354	IS1004,IS10302,IS1212,IS1219,IS1233,IS12697,IS12937,IS12945,IS13294,IS13444,IS13549,IS13809,IS15401,IS15466,IS15744,IS15845,IS15931,IS18484,IS18758,IS19153,IS20740,IS20743,IS20956,IS21055,IS21219,IS21645,IS22294,IS23216,IS23496,IS23514,IS23520,IS23521,IS23590,IS23684,IS23891,IS2391,IS23992,IS24139,IS24218,IS24503,IS24939,IS24953,IS25395,IS25989,IS26694,IS26737,IS27034,IS27557,IS27697,IS27786,IS28…
Sobic.001G070600.v3.1	354	IS1004,IS10302,IS1212,IS1219,IS1233,IS12697,IS12937,IS12945,IS13294,IS13444,IS13549,IS13809,IS15401,IS15466,IS15744,IS15845,IS15931,IS18484,IS18758,IS19153,IS20740,IS20743,IS20956,IS21055,IS21219,IS21645,IS22294,IS23216,IS23496,IS23514,IS23520,IS23521,IS23590,IS23684,IS23891,IS2391,IS23992,IS24139,IS24218,IS24503,IS24939,IS24953,IS25395,IS25989,IS26694,IS26737,IS27034,IS27557,IS27697,IS27786,IS28…
Sobic.001G070700.v3.1	354	IS1004,IS10302,IS1212,IS1219,IS1233,IS12697,IS12937,IS12945,IS13294,IS13444,IS13549,IS13809,IS15401,IS15466,IS15744,IS15845,IS15931,IS18484,IS18758,IS19153,IS20740,IS20743,IS20956,IS21055,IS21219,IS21645,IS22294,IS23216,IS23496,IS23514,IS23520,IS23521,IS23590,IS23684,IS23891,IS2391,IS23992,IS24139,IS24218,IS24503,IS24939,IS24953,IS25395,IS25989,IS26694,IS26737,IS27034,IS27557,IS27697,IS27786,IS28…
Sobic.001G070800.v3.1	354	IS1004,IS10302,IS1212,IS1219,IS1233,IS12697,IS12937,IS12945,IS13294,IS13444,IS13549,IS13809,IS15401,IS15466,IS15744,IS15845,IS15931,IS18484,IS18758,IS19153,IS20740,IS20743,IS20956,IS21055,IS21219,IS21645,IS22294,IS23216,IS23496,IS23514,IS23520,IS23521,IS23590,IS23684,IS23891,IS2391,IS23992,IS24139,IS24218,IS24503,IS24939,IS24953,IS25395,IS25989,IS26694,IS26737,IS27034,IS27557,IS27697,IS27786,IS28…
Sobic.001G070900.v3.1	354	IS1004,IS10302,IS1212,IS1219,IS1233,IS12697,IS12937,IS12945,IS13294,IS13444,IS13549,IS13809,IS15401,IS15466,IS15744,IS15845,IS15931,IS18484,IS18758,IS19153,IS20740,IS20743,IS20956,IS21055,IS21219,IS21645,IS22294,IS23216,IS23496,IS23514,IS23520,IS23521,IS23590,IS23684,IS23891,IS2391,IS23992,IS24139,IS24218,IS24503,IS24939,IS24953,IS25395,IS25989,IS26694,IS26737,IS27034,IS27557,IS27697,IS27786,IS28…
Sobic.001G071250.v3.1	354	IS1004,IS10302,IS1212,IS1219,IS1233,IS12697,IS12937,IS12945,IS13294,IS13444,IS13549,IS13809,IS15401,IS15466,IS15744,IS15845,IS15931,IS18484,IS18758,IS19153,IS20740,IS20743,IS20956,IS21055,IS21219,IS21645,IS22294,IS23216,IS23496,IS23514,IS23520,IS23521,IS23590,IS23684,IS23891,IS2391,IS23992,IS24139,IS24218,IS24503,IS24939,IS24953,IS25395,IS25989,IS26694,IS26737,IS27034,IS27557,IS27697,IS27786,IS28…
Sobic.001G071400.v3.1	354	IS1004,IS10302,IS1212,IS1219,IS1233,IS12697,IS12937,IS12945,IS13294,IS13444,IS13549,IS13809,IS15401,IS15466,IS15744,IS15845,IS15931,IS18484,IS18758,IS19153,IS20740,IS20743,IS20956,IS21055,IS21219,IS21645,IS22294,IS23216,IS23496,IS23514,IS23520,IS23521,IS23590,IS23684,IS23891,IS2391,IS23992,IS24139,IS24218,IS24503,IS24939,IS24953,IS25395,IS25989,IS26694,IS26737,IS27034,IS27557,IS27697,IS27786,IS28…
Sobic.001G071600.v3.1	354	IS1004,IS10302,IS1212,IS1219,IS1233,IS12697,IS12937,IS12945,IS13294,IS13444,IS13549,IS13809,IS15401,IS15466,IS15744,IS15845,IS15931,IS18484,IS18758,IS19153,IS20740,IS20743,IS20956,IS21055,IS21219,IS21645,IS22294,IS23216,IS23496,IS23514,IS23520,IS23521,IS23590,IS23684,IS23891,IS2391,IS23992,IS24139,IS24218,IS24503,IS24939,IS24953,IS25395,IS25989,IS26694,IS26737,IS27034,IS27557,IS27697,IS27786,IS28…
Sobic.001G071700.v3.1	354	IS1004,IS10302,IS1212,IS1219,IS1233,IS12697,IS12937,IS12945,IS13294,IS13444,IS13549,IS13809,IS15401,IS15466,IS15744,IS15845,IS15931,IS18484,IS18758,IS19153,IS20740,IS20743,IS20956,IS21055,IS21219,IS21645,IS22294,IS23216,IS23496,IS23514,IS23520,IS23521,IS23590,IS23684,IS23891,IS2391,IS23992,IS24139,IS24218,IS24503,IS24939,IS24953,IS25395,IS25989,IS26694,IS26737,IS27034,IS27557,IS27697,IS27786,IS28…
Sobic.001G071900.v3.1	354	IS1004,IS10302,IS1212,IS1219,IS1233,IS12697,IS12937,IS12945,IS13294,IS13444,IS13549,IS13809,IS15401,IS15466,IS15744,IS15845,IS15931,IS18484,IS18758,IS19153,IS20740,IS20743,IS20956,IS21055,IS21219,IS21645,IS22294,IS23216,IS23496,IS23514,IS23520,IS23521,IS23590,IS23684,IS23891,IS2391,IS23992,IS24139,IS24218,IS24503,IS24939,IS24953,IS25395,IS25989,IS26694,IS26737,IS27034,IS27557,IS27697,IS27786,IS28…
Sobic.001G072000.v3.1	354	IS1004,IS10302,IS1212,IS1219,IS1233,IS12697,IS12937,IS12945,IS13294,IS13444,IS13549,IS13809,IS15401,IS15466,IS15744,IS15845,IS15931,IS18484,IS18758,IS19153,IS20740,IS20743,IS20956,IS21055,IS21219,IS21645,IS22294,IS23216,IS23496,IS23514,IS23520,IS23521,IS23590,IS23684,IS23891,IS2391,IS23992,IS24139,IS24218,IS24503,IS24939,IS24953,IS25395,IS25989,IS26694,IS26737,IS27034,IS27557,IS27697,IS27786,IS28…
Sobic.001G072300.v3.1	354	IS1004,IS10302,IS1212,IS1219,IS1233,IS12697,IS12937,IS12945,IS13294,IS13444,IS13549,IS13809,IS15401,IS15466,IS15744,IS15845,IS15931,IS18484,IS18758,IS19153,IS20740,IS20743,IS20956,IS21055,IS21219,IS21645,IS22294,IS23216,IS23496,IS23514,IS23520,IS23521,IS23590,IS23684,IS23891,IS2391,IS23992,IS24139,IS24218,IS24503,IS24939,IS24953,IS25395,IS25989,IS26694,IS26737,IS27034,IS27557,IS27697,IS27786,IS28…
Sobic.001G072500.v3.1	354	IS1004,IS10302,IS1212,IS1219,IS1233,IS12697,IS12937,IS12945,IS13294,IS13444,IS13549,IS13809,IS15401,IS15466,IS15744,IS15845,IS15931,IS18484,IS18758,IS19153,IS20740,IS20743,IS20956,IS21055,IS21219,IS21645,IS22294,IS23216,IS23496,IS23514,IS23520,IS23521,IS23590,IS23684,IS23891,IS2391,IS23992,IS24139,IS24218,IS24503,IS24939,IS24953,IS25395,IS25989,IS26694,IS26737,IS27034,IS27557,IS27697,IS27786,IS28…
Sobic.001G072700.v3.1	354	IS1004,IS10302,IS1212,IS1219,IS1233,IS12697,IS12937,IS12945,IS13294,IS13444,IS13549,IS13809,IS15401,IS15466,IS15744,IS15845,IS15931,IS18484,IS18758,IS19153,IS20740,IS20743,IS20956,IS21055,IS21219,IS21645,IS22294,IS23216,IS23496,IS23514,IS23520,IS23521,IS23590,IS23684,IS23891,IS2391,IS23992,IS24139,IS24218,IS24503,IS24939,IS24953,IS25395,IS25989,IS26694,IS26737,IS27034,IS27557,IS27697,IS27786,IS28…
Sobic.001G072800.v3.1	354	IS1004,IS10302,IS1212,IS1219,IS1233,IS12697,IS12937,IS12945,IS13294,IS13444,IS13549,IS13809,IS15401,IS15466,IS15744,IS15845,IS15931,IS18484,IS18758,IS19153,IS20740,IS20743,IS20956,IS21055,IS21219,IS21645,IS22294,IS23216,IS23496,IS23514,IS23520,IS23521,IS23590,IS23684,IS23891,IS2391,IS23992,IS24139,IS24218,IS24503,IS24939,IS24953,IS25395,IS25989,IS26694,IS26737,IS27034,IS27557,IS27697,IS27786,IS28…
Sobic.001G072900.v3.1	354	IS1004,IS10302,IS1212,IS1219,IS1233,IS12697,IS12937,IS12945,IS13294,IS13444,IS13549,IS13809,IS15401,IS15466,IS15744,IS15845,IS15931,IS18484,IS18758,IS19153,IS20740,IS20743,IS20956,IS21055,IS21219,IS21645,IS22294,IS23216,IS23496,IS23514,IS23520,IS23521,IS23590,IS23684,IS23891,IS2391,IS23992,IS24139,IS24218,IS24503,IS24939,IS24953,IS25395,IS25989,IS26694,IS26737,IS27034,IS27557,IS27697,IS27786,IS28…
Sobic.001G073000.v3.1	354	IS1004,IS10302,IS1212,IS1219,IS1233,IS12697,IS12937,IS12945,IS13294,IS13444,IS13549,IS13809,IS15401,IS15466,IS15744,IS15845,IS15931,IS18484,IS18758,IS19153,IS20740,IS20743,IS20956,IS21055,IS21219,IS21645,IS22294,IS23216,IS23496,IS23514,IS23520,IS23521,IS23590,IS23684,IS23891,IS2391,IS23992,IS24139,IS24218,IS24503,IS24939,IS24953,IS25395,IS25989,IS26694,IS26737,IS27034,IS27557,IS27697,IS27786,IS28…
Sobic.001G073150.v3.1	354	IS1004,IS10302,IS1212,IS1219,IS1233,IS12697,IS12937,IS12945,IS13294,IS13444,IS13549,IS13809,IS15401,IS15466,IS15744,IS15845,IS15931,IS18484,IS18758,IS19153,IS20740,IS20743,IS20956,IS21055,IS21219,IS21645,IS22294,IS23216,IS23496,IS23514,IS23520,IS23521,IS23590,IS23684,IS23891,IS2391,IS23992,IS24139,IS24218,IS24503,IS24939,IS24953,IS25395,IS25989,IS26694,IS26737,IS27034,IS27557,IS27697,IS27786,IS28…
Sobic.001G073300.v3.1	354	IS1004,IS10302,IS1212,IS1219,IS1233,IS12697,IS12937,IS12945,IS13294,IS13444,IS13549,IS13809,IS15401,IS15466,IS15744,IS15845,IS15931,IS18484,IS18758,IS19153,IS20740,IS20743,IS20956,IS21055,IS21219,IS21645,IS22294,IS23216,IS23496,IS23514,IS23520,IS23521,IS23590,IS23684,IS23891,IS2391,IS23992,IS24139,IS24218,IS24503,IS24939,IS24953,IS25395,IS25989,IS26694,IS26737,IS27034,IS27557,IS27697,IS27786,IS28…
Sobic.001G073500.v3.1	354	IS1004,IS10302,IS1212,IS1219,IS1233,IS12697,IS12937,IS12945,IS13294,IS13444,IS13549,IS13809,IS15401,IS15466,IS15744,IS15845,IS15931,IS18484,IS18758,IS19153,IS20740,IS20743,IS20956,IS21055,IS21219,IS21645,IS22294,IS23216,IS23496,IS23514,IS23520,IS23521,IS23590,IS23684,IS23891,IS2391,IS23992,IS24139,IS24218,IS24503,IS24939,IS24953,IS25395,IS25989,IS26694,IS26737,IS27034,IS27557,IS27697,IS27786,IS28…
Sobic.001G073600.v3.1	354	IS1004,IS10302,IS1212,IS1219,IS1233,IS12697,IS12937,IS12945,IS13294,IS13444,IS13549,IS13809,IS15401,IS15466,IS15744,IS15845,IS15931,IS18484,IS18758,IS19153,IS20740,IS20743,IS20956,IS21055,IS21219,IS21645,IS22294,IS23216,IS23496,IS23514,IS23520,IS23521,IS23590,IS23684,IS23891,IS2391,IS23992,IS24139,IS24218,IS24503,IS24939,IS24953,IS25395,IS25989,IS26694,IS26737,IS27034,IS27557,IS27697,IS27786,IS28…
Sobic.001G073700.v3.1	354	IS1004,IS10302,IS1212,IS1219,IS1233,IS12697,IS12937,IS12945,IS13294,IS13444,IS13549,IS13809,IS15401,IS15466,IS15744,IS15845,IS15931,IS18484,IS18758,IS19153,IS20740,IS20743,IS20956,IS21055,IS21219,IS21645,IS22294,IS23216,IS23496,IS23514,IS23520,IS23521,IS23590,IS23684,IS23891,IS2391,IS23992,IS24139,IS24218,IS24503,IS24939,IS24953,IS25395,IS25989,IS26694,IS26737,IS27034,IS27557,IS27697,IS27786,IS28…
Sobic.001G073900.v3.1	354	IS1004,IS10302,IS1212,IS1219,IS1233,IS12697,IS12937,IS12945,IS13294,IS13444,IS13549,IS13809,IS15401,IS15466,IS15744,IS15845,IS15931,IS18484,IS18758,IS19153,IS20740,IS20743,IS20956,IS21055,IS21219,IS21645,IS22294,IS23216,IS23496,IS23514,IS23520,IS23521,IS23590,IS23684,IS23891,IS2391,IS23992,IS24139,IS24218,IS24503,IS24939,IS24953,IS25395,IS25989,IS26694,IS26737,IS27034,IS27557,IS27697,IS27786,IS28…
Sobic.001G074000.v3.1	354	IS1004,IS10302,IS1212,IS1219,IS1233,IS12697,IS12937,IS12945,IS13294,IS13444,IS13549,IS13809,IS15401,IS15466,IS15744,IS15845,IS15931,IS18484,IS18758,IS19153,IS20740,IS20743,IS20956,IS21055,IS21219,IS21645,IS22294,IS23216,IS23496,IS23514,IS23520,IS23521,IS23590,IS23684,IS23891,IS2391,IS23992,IS24139,IS24218,IS24503,IS24939,IS24953,IS25395,IS25989,IS26694,IS26737,IS27034,IS27557,IS27697,IS27786,IS28…
Sobic.001G074100.v3.1	354	IS1004,IS10302,IS1212,IS1219,IS1233,IS12697,IS12937,IS12945,IS13294,IS13444,IS13549,IS13809,IS15401,IS15466,IS15744,IS15845,IS15931,IS18484,IS18758,IS19153,IS20740,IS20743,IS20956,IS21055,IS21219,IS21645,IS22294,IS23216,IS23496,IS23514,IS23520,IS23521,IS23590,IS23684,IS23891,IS2391,IS23992,IS24139,IS24218,IS24503,IS24939,IS24953,IS25395,IS25989,IS26694,IS26737,IS27034,IS27557,IS27697,IS27786,IS28…
Sobic.001G074200.v3.1	354	IS1004,IS10302,IS1212,IS1219,IS1233,IS12697,IS12937,IS12945,IS13294,IS13444,IS13549,IS13809,IS15401,IS15466,IS15744,IS15845,IS15931,IS18484,IS18758,IS19153,IS20740,IS20743,IS20956,IS21055,IS21219,IS21645,IS22294,IS23216,IS23496,IS23514,IS23520,IS23521,IS23590,IS23684,IS23891,IS2391,IS23992,IS24139,IS24218,IS24503,IS24939,IS24953,IS25395,IS25989,IS26694,IS26737,IS27034,IS27557,IS27697,IS27786,IS28…
Sobic.001G074700.v3.1	354	IS1004,IS10302,IS1212,IS1219,IS1233,IS12697,IS12937,IS12945,IS13294,IS13444,IS13549,IS13809,IS15401,IS15466,IS15744,IS15845,IS15931,IS18484,IS18758,IS19153,IS20740,IS20743,IS20956,IS21055,IS21219,IS21645,IS22294,IS23216,IS23496,IS23514,IS23520,IS23521,IS23590,IS23684,IS23891,IS2391,IS23992,IS24139,IS24218,IS24503,IS24939,IS24953,IS25395,IS25989,IS26694,IS26737,IS27034,IS27557,IS27697,IS27786,IS28…
Sobic.001G075101.v3.1	354	IS1004,IS10302,IS1212,IS1219,IS1233,IS12697,IS12937,IS12945,IS13294,IS13444,IS13549,IS13809,IS15401,IS15466,IS15744,IS15845,IS15931,IS18484,IS18758,IS19153,IS20740,IS20743,IS20956,IS21055,IS21219,IS21645,IS22294,IS23216,IS23496,IS23514,IS23520,IS23521,IS23590,IS23684,IS23891,IS2391,IS23992,IS24139,IS24218,IS24503,IS24939,IS24953,IS25395,IS25989,IS26694,IS26737,IS27034,IS27557,IS27697,IS27786,IS28…
Sobic.001G075200.v3.1	354	IS1004,IS10302,IS1212,IS1219,IS1233,IS12697,IS12937,IS12945,IS13294,IS13444,IS13549,IS13809,IS15401,IS15466,IS15744,IS15845,IS15931,IS18484,IS18758,IS19153,IS20740,IS20743,IS20956,IS21055,IS21219,IS21645,IS22294,IS23216,IS23496,IS23514,IS23520,IS23521,IS23590,IS23684,IS23891,IS2391,IS23992,IS24139,IS24218,IS24503,IS24939,IS24953,IS25395,IS25989,IS26694,IS26737,IS27034,IS27557,IS27697,IS27786,IS28…
Sobic.001G075300.v3.1	354	IS1004,IS10302,IS1212,IS1219,IS1233,IS12697,IS12937,IS12945,IS13294,IS13444,IS13549,IS13809,IS15401,IS15466,IS15744,IS15845,IS15931,IS18484,IS18758,IS19153,IS20740,IS20743,IS20956,IS21055,IS21219,IS21645,IS22294,IS23216,IS23496,IS23514,IS23520,IS23521,IS23590,IS23684,IS23891,IS2391,IS23992,IS24139,IS24218,IS24503,IS24939,IS24953,IS25395,IS25989,IS26694,IS26737,IS27034,IS27557,IS27697,IS27786,IS28…
Sobic.001G075400.v3.1	354	IS1004,IS10302,IS1212,IS1219,IS1233,IS12697,IS12937,IS12945,IS13294,IS13444,IS13549,IS13809,IS15401,IS15466,IS15744,IS15845,IS15931,IS18484,IS18758,IS19153,IS20740,IS20743,IS20956,IS21055,IS21219,IS21645,IS22294,IS23216,IS23496,IS23514,IS23520,IS23521,IS23590,IS23684,IS23891,IS2391,IS23992,IS24139,IS24218,IS24503,IS24939,IS24953,IS25395,IS25989,IS26694,IS26737,IS27034,IS27557,IS27697,IS27786,IS28…
Sobic.001G075600.v3.1	354	IS1004,IS10302,IS1212,IS1219,IS1233,IS12697,IS12937,IS12945,IS13294,IS13444,IS13549,IS13809,IS15401,IS15466,IS15744,IS15845,IS15931,IS18484,IS18758,IS19153,IS20740,IS20743,IS20956,IS21055,IS21219,IS21645,IS22294,IS23216,IS23496,IS23514,IS23520,IS23521,IS23590,IS23684,IS23891,IS2391,IS23992,IS24139,IS24218,IS24503,IS24939,IS24953,IS25395,IS25989,IS26694,IS26737,IS27034,IS27557,IS27697,IS27786,IS28…
Sobic.001G075800.v3.1	354	IS1004,IS10302,IS1212,IS1219,IS1233,IS12697,IS12937,IS12945,IS13294,IS13444,IS13549,IS13809,IS15401,IS15466,IS15744,IS15845,IS15931,IS18484,IS18758,IS19153,IS20740,IS20743,IS20956,IS21055,IS21219,IS21645,IS22294,IS23216,IS23496,IS23514,IS23520,IS23521,IS23590,IS23684,IS23891,IS2391,IS23992,IS24139,IS24218,IS24503,IS24939,IS24953,IS25395,IS25989,IS26694,IS26737,IS27034,IS27557,IS27697,IS27786,IS28…
Sobic.001G076400.v3.1	354	IS1004,IS10302,IS1212,IS1219,IS1233,IS12697,IS12937,IS12945,IS13294,IS13444,IS13549,IS13809,IS15401,IS15466,IS15744,IS15845,IS15931,IS18484,IS18758,IS19153,IS20740,IS20743,IS20956,IS21055,IS21219,IS21645,IS22294,IS23216,IS23496,IS23514,IS23520,IS23521,IS23590,IS23684,IS23891,IS2391,IS23992,IS24139,IS24218,IS24503,IS24939,IS24953,IS25395,IS25989,IS26694,IS26737,IS27034,IS27557,IS27697,IS27786,IS28…
Sobic.001G076600.v3.1	354	IS1004,IS10302,IS1212,IS1219,IS1233,IS12697,IS12937,IS12945,IS13294,IS13444,IS13549,IS13809,IS15401,IS15466,IS15744,IS15845,IS15931,IS18484,IS18758,IS19153,IS20740,IS20743,IS20956,IS21055,IS21219,IS21645,IS22294,IS23216,IS23496,IS23514,IS23520,IS23521,IS23590,IS23684,IS23891,IS2391,IS23992,IS24139,IS24218,IS24503,IS24939,IS24953,IS25395,IS25989,IS26694,IS26737,IS27034,IS27557,IS27697,IS27786,IS28…
Sobic.001G076700.v3.1	354	IS1004,IS10302,IS1212,IS1219,IS1233,IS12697,IS12937,IS12945,IS13294,IS13444,IS13549,IS13809,IS15401,IS15466,IS15744,IS15845,IS15931,IS18484,IS18758,IS19153,IS20740,IS20743,IS20956,IS21055,IS21219,IS21645,IS22294,IS23216,IS23496,IS23514,IS23520,IS23521,IS23590,IS23684,IS23891,IS2391,IS23992,IS24139,IS24218,IS24503,IS24939,IS24953,IS25395,IS25989,IS26694,IS26737,IS27034,IS27557,IS27697,IS27786,IS28…
Sobic.001G077200.v3.1	354	IS1004,IS10302,IS1212,IS1219,IS1233,IS12697,IS12937,IS12945,IS13294,IS13444,IS13549,IS13809,IS15401,IS15466,IS15744,IS15845,IS15931,IS18484,IS18758,IS19153,IS20740,IS20743,IS20956,IS21055,IS21219,IS21645,IS22294,IS23216,IS23496,IS23514,IS23520,IS23521,IS23590,IS23684,IS23891,IS2391,IS23992,IS24139,IS24218,IS24503,IS24939,IS24953,IS25395,IS25989,IS26694,IS26737,IS27034,IS27557,IS27697,IS27786,IS28…
Sobic.001G077300.v3.1	354	IS1004,IS10302,IS1212,IS1219,IS1233,IS12697,IS12937,IS12945,IS13294,IS13444,IS13549,IS13809,IS15401,IS15466,IS15744,IS15845,IS15931,IS18484,IS18758,IS19153,IS20740,IS20743,IS20956,IS21055,IS21219,IS21645,IS22294,IS23216,IS23496,IS23514,IS23520,IS23521,IS23590,IS23684,IS23891,IS2391,IS23992,IS24139,IS24218,IS24503,IS24939,IS24953,IS25395,IS25989,IS26694,IS26737,IS27034,IS27557,IS27697,IS27786,IS28…
Sobic.001G077500.v3.1	354	IS1004,IS10302,IS1212,IS1219,IS1233,IS12697,IS12937,IS12945,IS13294,IS13444,IS13549,IS13809,IS15401,IS15466,IS15744,IS15845,IS15931,IS18484,IS18758,IS19153,IS20740,IS20743,IS20956,IS21055,IS21219,IS21645,IS22294,IS23216,IS23496,IS23514,IS23520,IS23521,IS23590,IS23684,IS23891,IS2391,IS23992,IS24139,IS24218,IS24503,IS24939,IS24953,IS25395,IS25989,IS26694,IS26737,IS27034,IS27557,IS27697,IS27786,IS28…
Sobic.001G077800.v3.1	354	IS1004,IS10302,IS1212,IS1219,IS1233,IS12697,IS12937,IS12945,IS13294,IS13444,IS13549,IS13809,IS15401,IS15466,IS15744,IS15845,IS15931,IS18484,IS18758,IS19153,IS20740,IS20743,IS20956,IS21055,IS21219,IS21645,IS22294,IS23216,IS23496,IS23514,IS23520,IS23521,IS23590,IS23684,IS23891,IS2391,IS23992,IS24139,IS24218,IS24503,IS24939,IS24953,IS25395,IS25989,IS26694,IS26737,IS27034,IS27557,IS27697,IS27786,IS28…
Sobic.001G077900.v3.1	354	IS1004,IS10302,IS1212,IS1219,IS1233,IS12697,IS12937,IS12945,IS13294,IS13444,IS13549,IS13809,IS15401,IS15466,IS15744,IS15845,IS15931,IS18484,IS18758,IS19153,IS20740,IS20743,IS20956,IS21055,IS21219,IS21645,IS22294,IS23216,IS23496,IS23514,IS23520,IS23521,IS23590,IS23684,IS23891,IS2391,IS23992,IS24139,IS24218,IS24503,IS24939,IS24953,IS25395,IS25989,IS26694,IS26737,IS27034,IS27557,IS27697,IS27786,IS28…
Sobic.001G078100.v3.1	354	IS1004,IS10302,IS1212,IS1219,IS1233,IS12697,IS12937,IS12945,IS13294,IS13444,IS13549,IS13809,IS15401,IS15466,IS15744,IS15845,IS15931,IS18484,IS18758,IS19153,IS20740,IS20743,IS20956,IS21055,IS21219,IS21645,IS22294,IS23216,IS23496,IS23514,IS23520,IS23521,IS23590,IS23684,IS23891,IS2391,IS23992,IS24139,IS24218,IS24503,IS24939,IS24953,IS25395,IS25989,IS26694,IS26737,IS27034,IS27557,IS27697,IS27786,IS28…
Sobic.001G078200.v3.1	354	IS1004,IS10302,IS1212,IS1219,IS1233,IS12697,IS12937,IS12945,IS13294,IS13444,IS13549,IS13809,IS15401,IS15466,IS15744,IS15845,IS15931,IS18484,IS18758,IS19153,IS20740,IS20743,IS20956,IS21055,IS21219,IS21645,IS22294,IS23216,IS23496,IS23514,IS23520,IS23521,IS23590,IS23684,IS23891,IS2391,IS23992,IS24139,IS24218,IS24503,IS24939,IS24953,IS25395,IS25989,IS26694,IS26737,IS27034,IS27557,IS27697,IS27786,IS28…
Sobic.001G078300.v3.1	354	IS1004,IS10302,IS1212,IS1219,IS1233,IS12697,IS12937,IS12945,IS13294,IS13444,IS13549,IS13809,IS15401,IS15466,IS15744,IS15845,IS15931,IS18484,IS18758,IS19153,IS20740,IS20743,IS20956,IS21055,IS21219,IS21645,IS22294,IS23216,IS23496,IS23514,IS23520,IS23521,IS23590,IS23684,IS23891,IS2391,IS23992,IS24139,IS24218,IS24503,IS24939,IS24953,IS25395,IS25989,IS26694,IS26737,IS27034,IS27557,IS27697,IS27786,IS28…
Sobic.001G078400.v3.1	354	IS1004,IS10302,IS1212,IS1219,IS1233,IS12697,IS12937,IS12945,IS13294,IS13444,IS13549,IS13809,IS15401,IS15466,IS15744,IS15845,IS15931,IS18484,IS18758,IS19153,IS20740,IS20743,IS20956,IS21055,IS21219,IS21645,IS22294,IS23216,IS23496,IS23514,IS23520,IS23521,IS23590,IS23684,IS23891,IS2391,IS23992,IS24139,IS24218,IS24503,IS24939,IS24953,IS25395,IS25989,IS26694,IS26737,IS27034,IS27557,IS27697,IS27786,IS28…
Sobic.001G078500.v3.1	354	IS1004,IS10302,IS1212,IS1219,IS1233,IS12697,IS12937,IS12945,IS13294,IS13444,IS13549,IS13809,IS15401,IS15466,IS15744,IS15845,IS15931,IS18484,IS18758,IS19153,IS20740,IS20743,IS20956,IS21055,IS21219,IS21645,IS22294,IS23216,IS23496,IS23514,IS23520,IS23521,IS23590,IS23684,IS23891,IS2391,IS23992,IS24139,IS24218,IS24503,IS24939,IS24953,IS25395,IS25989,IS26694,IS26737,IS27034,IS27557,IS27697,IS27786,IS28…
Sobic.001G078600.v3.1	354	IS1004,IS10302,IS1212,IS1219,IS1233,IS12697,IS12937,IS12945,IS13294,IS13444,IS13549,IS13809,IS15401,IS15466,IS15744,IS15845,IS15931,IS18484,IS18758,IS19153,IS20740,IS20743,IS20956,IS21055,IS21219,IS21645,IS22294,IS23216,IS23496,IS23514,IS23520,IS23521,IS23590,IS23684,IS23891,IS2391,IS23992,IS24139,IS24218,IS24503,IS24939,IS24953,IS25395,IS25989,IS26694,IS26737,IS27034,IS27557,IS27697,IS27786,IS28…
Sobic.001G078800.v3.1	354	IS1004,IS10302,IS1212,IS1219,IS1233,IS12697,IS12937,IS12945,IS13294,IS13444,IS13549,IS13809,IS15401,IS15466,IS15744,IS15845,IS15931,IS18484,IS18758,IS19153,IS20740,IS20743,IS20956,IS21055,IS21219,IS21645,IS22294,IS23216,IS23496,IS23514,IS23520,IS23521,IS23590,IS23684,IS23891,IS2391,IS23992,IS24139,IS24218,IS24503,IS24939,IS24953,IS25395,IS25989,IS26694,IS26737,IS27034,IS27557,IS27697,IS27786,IS28…
Sobic.001G078900.v3.1	354	IS1004,IS10302,IS1212,IS1219,IS1233,IS12697,IS12937,IS12945,IS13294,IS13444,IS13549,IS13809,IS15401,IS15466,IS15744,IS15845,IS15931,IS18484,IS18758,IS19153,IS20740,IS20743,IS20956,IS21055,IS21219,IS21645,IS22294,IS23216,IS23496,IS23514,IS23520,IS23521,IS23590,IS23684,IS23891,IS2391,IS23992,IS24139,IS24218,IS24503,IS24939,IS24953,IS25395,IS25989,IS26694,IS26737,IS27034,IS27557,IS27697,IS27786,IS28…
Sobic.001G079000.v3.1	354	IS1004,IS10302,IS1212,IS1219,IS1233,IS12697,IS12937,IS12945,IS13294,IS13444,IS13549,IS13809,IS15401,IS15466,IS15744,IS15845,IS15931,IS18484,IS18758,IS19153,IS20740,IS20743,IS20956,IS21055,IS21219,IS21645,IS22294,IS23216,IS23496,IS23514,IS23520,IS23521,IS23590,IS23684,IS23891,IS2391,IS23992,IS24139,IS24218,IS24503,IS24939,IS24953,IS25395,IS25989,IS26694,IS26737,IS27034,IS27557,IS27697,IS27786,IS28…
Sobic.001G079100.v3.1	354	IS1004,IS10302,IS1212,IS1219,IS1233,IS12697,IS12937,IS12945,IS13294,IS13444,IS13549,IS13809,IS15401,IS15466,IS15744,IS15845,IS15931,IS18484,IS18758,IS19153,IS20740,IS20743,IS20956,IS21055,IS21219,IS21645,IS22294,IS23216,IS23496,IS23514,IS23520,IS23521,IS23590,IS23684,IS23891,IS2391,IS23992,IS24139,IS24218,IS24503,IS24939,IS24953,IS25395,IS25989,IS26694,IS26737,IS27034,IS27557,IS27697,IS27786,IS28…
Sobic.001G079200.v3.1	354	IS1004,IS10302,IS1212,IS1219,IS1233,IS12697,IS12937,IS12945,IS13294,IS13444,IS13549,IS13809,IS15401,IS15466,IS15744,IS15845,IS15931,IS18484,IS18758,IS19153,IS20740,IS20743,IS20956,IS21055,IS21219,IS21645,IS22294,IS23216,IS23496,IS23514,IS23520,IS23521,IS23590,IS23684,IS23891,IS2391,IS23992,IS24139,IS24218,IS24503,IS24939,IS24953,IS25395,IS25989,IS26694,IS26737,IS27034,IS27557,IS27697,IS27786,IS28…
Sobic.001G079300.v3.1	354	IS1004,IS10302,IS1212,IS1219,IS1233,IS12697,IS12937,IS12945,IS13294,IS13444,IS13549,IS13809,IS15401,IS15466,IS15744,IS15845,IS15931,IS18484,IS18758,IS19153,IS20740,IS20743,IS20956,IS21055,IS21219,IS21645,IS22294,IS23216,IS23496,IS23514,IS23520,IS23521,IS23590,IS23684,IS23891,IS2391,IS23992,IS24139,IS24218,IS24503,IS24939,IS24953,IS25395,IS25989,IS26694,IS26737,IS27034,IS27557,IS27697,IS27786,IS28…
Sobic.001G079700.v3.1	354	IS1004,IS10302,IS1212,IS1219,IS1233,IS12697,IS12937,IS12945,IS13294,IS13444,IS13549,IS13809,IS15401,IS15466,IS15744,IS15845,IS15931,IS18484,IS18758,IS19153,IS20740,IS20743,IS20956,IS21055,IS21219,IS21645,IS22294,IS23216,IS23496,IS23514,IS23520,IS23521,IS23590,IS23684,IS23891,IS2391,IS23992,IS24139,IS24218,IS24503,IS24939,IS24953,IS25395,IS25989,IS26694,IS26737,IS27034,IS27557,IS27697,IS27786,IS28…
Sobic.001G080000.v3.1	354	IS1004,IS10302,IS1212,IS1219,IS1233,IS12697,IS12937,IS12945,IS13294,IS13444,IS13549,IS13809,IS15401,IS15466,IS15744,IS15845,IS15931,IS18484,IS18758,IS19153,IS20740,IS20743,IS20956,IS21055,IS21219,IS21645,IS22294,IS23216,IS23496,IS23514,IS23520,IS23521,IS23590,IS23684,IS23891,IS2391,IS23992,IS24139,IS24218,IS24503,IS24939,IS24953,IS25395,IS25989,IS26694,IS26737,IS27034,IS27557,IS27697,IS27786,IS28…
Sobic.001G080200.v3.1	354	IS1004,IS10302,IS1212,IS1219,IS1233,IS12697,IS12937,IS12945,IS13294,IS13444,IS13549,IS13809,IS15401,IS15466,IS15744,IS15845,IS15931,IS18484,IS18758,IS19153,IS20740,IS20743,IS20956,IS21055,IS21219,IS21645,IS22294,IS23216,IS23496,IS23514,IS23520,IS23521,IS23590,IS23684,IS23891,IS2391,IS23992,IS24139,IS24218,IS24503,IS24939,IS24953,IS25395,IS25989,IS26694,IS26737,IS27034,IS27557,IS27697,IS27786,IS28…
Sobic.001G080700.v3.1	354	IS1004,IS10302,IS1212,IS1219,IS1233,IS12697,IS12937,IS12945,IS13294,IS13444,IS13549,IS13809,IS15401,IS15466,IS15744,IS15845,IS15931,IS18484,IS18758,IS19153,IS20740,IS20743,IS20956,IS21055,IS21219,IS21645,IS22294,IS23216,IS23496,IS23514,IS23520,IS23521,IS23590,IS23684,IS23891,IS2391,IS23992,IS24139,IS24218,IS24503,IS24939,IS24953,IS25395,IS25989,IS26694,IS26737,IS27034,IS27557,IS27697,IS27786,IS28…
Sobic.001G080800.v3.1	354	IS1004,IS10302,IS1212,IS1219,IS1233,IS12697,IS12937,IS12945,IS13294,IS13444,IS13549,IS13809,IS15401,IS15466,IS15744,IS15845,IS15931,IS18484,IS18758,IS19153,IS20740,IS20743,IS20956,IS21055,IS21219,IS21645,IS22294,IS23216,IS23496,IS23514,IS23520,IS23521,IS23590,IS23684,IS23891,IS2391,IS23992,IS24139,IS24218,IS24503,IS24939,IS24953,IS25395,IS25989,IS26694,IS26737,IS27034,IS27557,IS27697,IS27786,IS28…
Sobic.001G080900.v3.1	354	IS1004,IS10302,IS1212,IS1219,IS1233,IS12697,IS12937,IS12945,IS13294,IS13444,IS13549,IS13809,IS15401,IS15466,IS15744,IS15845,IS15931,IS18484,IS18758,IS19153,IS20740,IS20743,IS20956,IS21055,IS21219,IS21645,IS22294,IS23216,IS23496,IS23514,IS23520,IS23521,IS23590,IS23684,IS23891,IS2391,IS23992,IS24139,IS24218,IS24503,IS24939,IS24953,IS25395,IS25989,IS26694,IS26737,IS27034,IS27557,IS27697,IS27786,IS28…
Sobic.001G080950.v3.1	354	IS1004,IS10302,IS1212,IS1219,IS1233,IS12697,IS12937,IS12945,IS13294,IS13444,IS13549,IS13809,IS15401,IS15466,IS15744,IS15845,IS15931,IS18484,IS18758,IS19153,IS20740,IS20743,IS20956,IS21055,IS21219,IS21645,IS22294,IS23216,IS23496,IS23514,IS23520,IS23521,IS23590,IS23684,IS23891,IS2391,IS23992,IS24139,IS24218,IS24503,IS24939,IS24953,IS25395,IS25989,IS26694,IS26737,IS27034,IS27557,IS27697,IS27786,IS28…
Sobic.001G081200.v3.1	354	IS1004,IS10302,IS1212,IS1219,IS1233,IS12697,IS12937,IS12945,IS13294,IS13444,IS13549,IS13809,IS15401,IS15466,IS15744,IS15845,IS15931,IS18484,IS18758,IS19153,IS20740,IS20743,IS20956,IS21055,IS21219,IS21645,IS22294,IS23216,IS23496,IS23514,IS23520,IS23521,IS23590,IS23684,IS23891,IS2391,IS23992,IS24139,IS24218,IS24503,IS24939,IS24953,IS25395,IS25989,IS26694,IS26737,IS27034,IS27557,IS27697,IS27786,IS28…
Sobic.001G081400.v3.1	354	IS1004,IS10302,IS1212,IS1219,IS1233,IS12697,IS12937,IS12945,IS13294,IS13444,IS13549,IS13809,IS15401,IS15466,IS15744,IS15845,IS15931,IS18484,IS18758,IS19153,IS20740,IS20743,IS20956,IS21055,IS21219,IS21645,IS22294,IS23216,IS23496,IS23514,IS23520,IS23521,IS23590,IS23684,IS23891,IS2391,IS23992,IS24139,IS24218,IS24503,IS24939,IS24953,IS25395,IS25989,IS26694,IS26737,IS27034,IS27557,IS27697,IS27786,IS28…
Sobic.001G081600.v3.1	354	IS1004,IS10302,IS1212,IS1219,IS1233,IS12697,IS12937,IS12945,IS13294,IS13444,IS13549,IS13809,IS15401,IS15466,IS15744,IS15845,IS15931,IS18484,IS18758,IS19153,IS20740,IS20743,IS20956,IS21055,IS21219,IS21645,IS22294,IS23216,IS23496,IS23514,IS23520,IS23521,IS23590,IS23684,IS23891,IS2391,IS23992,IS24139,IS24218,IS24503,IS24939,IS24953,IS25395,IS25989,IS26694,IS26737,IS27034,IS27557,IS27697,IS27786,IS28…
Sobic.001G081700.v3.1	354	IS1004,IS10302,IS1212,IS1219,IS1233,IS12697,IS12937,IS12945,IS13294,IS13444,IS13549,IS13809,IS15401,IS15466,IS15744,IS15845,IS15931,IS18484,IS18758,IS19153,IS20740,IS20743,IS20956,IS21055,IS21219,IS21645,IS22294,IS23216,IS23496,IS23514,IS23520,IS23521,IS23590,IS23684,IS23891,IS2391,IS23992,IS24139,IS24218,IS24503,IS24939,IS24953,IS25395,IS25989,IS26694,IS26737,IS27034,IS27557,IS27697,IS27786,IS28…
Sobic.001G081900.v3.1	354	IS1004,IS10302,IS1212,IS1219,IS1233,IS12697,IS12937,IS12945,IS13294,IS13444,IS13549,IS13809,IS15401,IS15466,IS15744,IS15845,IS15931,IS18484,IS18758,IS19153,IS20740,IS20743,IS20956,IS21055,IS21219,IS21645,IS22294,IS23216,IS23496,IS23514,IS23520,IS23521,IS23590,IS23684,IS23891,IS2391,IS23992,IS24139,IS24218,IS24503,IS24939,IS24953,IS25395,IS25989,IS26694,IS26737,IS27034,IS27557,IS27697,IS27786,IS28…
Sobic.001G082000.v3.1	354	IS1004,IS10302,IS1212,IS1219,IS1233,IS12697,IS12937,IS12945,IS13294,IS13444,IS13549,IS13809,IS15401,IS15466,IS15744,IS15845,IS15931,IS18484,IS18758,IS19153,IS20740,IS20743,IS20956,IS21055,IS21219,IS21645,IS22294,IS23216,IS23496,IS23514,IS23520,IS23521,IS23590,IS23684,IS23891,IS2391,IS23992,IS24139,IS24218,IS24503,IS24939,IS24953,IS25395,IS25989,IS26694,IS26737,IS27034,IS27557,IS27697,IS27786,IS28…
Sobic.001G082100.v3.1	354	IS1004,IS10302,IS1212,IS1219,IS1233,IS12697,IS12937,IS12945,IS13294,IS13444,IS13549,IS13809,IS15401,IS15466,IS15744,IS15845,IS15931,IS18484,IS18758,IS19153,IS20740,IS20743,IS20956,IS21055,IS21219,IS21645,IS22294,IS23216,IS23496,IS23514,IS23520,IS23521,IS23590,IS23684,IS23891,IS2391,IS23992,IS24139,IS24218,IS24503,IS24939,IS24953,IS25395,IS25989,IS26694,IS26737,IS27034,IS27557,IS27697,IS27786,IS28…
Sobic.001G082200.v3.1	354	IS1004,IS10302,IS1212,IS1219,IS1233,IS12697,IS12937,IS12945,IS13294,IS13444,IS13549,IS13809,IS15401,IS15466,IS15744,IS15845,IS15931,IS18484,IS18758,IS19153,IS20740,IS20743,IS20956,IS21055,IS21219,IS21645,IS22294,IS23216,IS23496,IS23514,IS23520,IS23521,IS23590,IS23684,IS23891,IS2391,IS23992,IS24139,IS24218,IS24503,IS24939,IS24953,IS25395,IS25989,IS26694,IS26737,IS27034,IS27557,IS27697,IS27786,IS28…
Sobic.001G082700.v3.1	354	IS1004,IS10302,IS1212,IS1219,IS1233,IS12697,IS12937,IS12945,IS13294,IS13444,IS13549,IS13809,IS15401,IS15466,IS15744,IS15845,IS15931,IS18484,IS18758,IS19153,IS20740,IS20743,IS20956,IS21055,IS21219,IS21645,IS22294,IS23216,IS23496,IS23514,IS23520,IS23521,IS23590,IS23684,IS23891,IS2391,IS23992,IS24139,IS24218,IS24503,IS24939,IS24953,IS25395,IS25989,IS26694,IS26737,IS27034,IS27557,IS27697,IS27786,IS28…
Sobic.001G083100.v3.1	354	IS1004,IS10302,IS1212,IS1219,IS1233,IS12697,IS12937,IS12945,IS13294,IS13444,IS13549,IS13809,IS15401,IS15466,IS15744,IS15845,IS15931,IS18484,IS18758,IS19153,IS20740,IS20743,IS20956,IS21055,IS21219,IS21645,IS22294,IS23216,IS23496,IS23514,IS23520,IS23521,IS23590,IS23684,IS23891,IS2391,IS23992,IS24139,IS24218,IS24503,IS24939,IS24953,IS25395,IS25989,IS26694,IS26737,IS27034,IS27557,IS27697,IS27786,IS28…
Sobic.001G083200.v3.1	354	IS1004,IS10302,IS1212,IS1219,IS1233,IS12697,IS12937,IS12945,IS13294,IS13444,IS13549,IS13809,IS15401,IS15466,IS15744,IS15845,IS15931,IS18484,IS18758,IS19153,IS20740,IS20743,IS20956,IS21055,IS21219,IS21645,IS22294,IS23216,IS23496,IS23514,IS23520,IS23521,IS23590,IS23684,IS23891,IS2391,IS23992,IS24139,IS24218,IS24503,IS24939,IS24953,IS25395,IS25989,IS26694,IS26737,IS27034,IS27557,IS27697,IS27786,IS28…
Sobic.001G083300.v3.1	354	IS1004,IS10302,IS1212,IS1219,IS1233,IS12697,IS12937,IS12945,IS13294,IS13444,IS13549,IS13809,IS15401,IS15466,IS15744,IS15845,IS15931,IS18484,IS18758,IS19153,IS20740,IS20743,IS20956,IS21055,IS21219,IS21645,IS22294,IS23216,IS23496,IS23514,IS23520,IS23521,IS23590,IS23684,IS23891,IS2391,IS23992,IS24139,IS24218,IS24503,IS24939,IS24953,IS25395,IS25989,IS26694,IS26737,IS27034,IS27557,IS27697,IS27786,IS28…
Sobic.001G083400.v3.1	354	IS1004,IS10302,IS1212,IS1219,IS1233,IS12697,IS12937,IS12945,IS13294,IS13444,IS13549,IS13809,IS15401,IS15466,IS15744,IS15845,IS15931,IS18484,IS18758,IS19153,IS20740,IS20743,IS20956,IS21055,IS21219,IS21645,IS22294,IS23216,IS23496,IS23514,IS23520,IS23521,IS23590,IS23684,IS23891,IS2391,IS23992,IS24139,IS24218,IS24503,IS24939,IS24953,IS25395,IS25989,IS26694,IS26737,IS27034,IS27557,IS27697,IS27786,IS28…
Sobic.001G083600.v3.1	354	IS1004,IS10302,IS1212,IS1219,IS1233,IS12697,IS12937,IS12945,IS13294,IS13444,IS13549,IS13809,IS15401,IS15466,IS15744,IS15845,IS15931,IS18484,IS18758,IS19153,IS20740,IS20743,IS20956,IS21055,IS21219,IS21645,IS22294,IS23216,IS23496,IS23514,IS23520,IS23521,IS23590,IS23684,IS23891,IS2391,IS23992,IS24139,IS24218,IS24503,IS24939,IS24953,IS25395,IS25989,IS26694,IS26737,IS27034,IS27557,IS27697,IS27786,IS28…
Sobic.001G083800.v3.1	354	IS1004,IS10302,IS1212,IS1219,IS1233,IS12697,IS12937,IS12945,IS13294,IS13444,IS13549,IS13809,IS15401,IS15466,IS15744,IS15845,IS15931,IS18484,IS18758,IS19153,IS20740,IS20743,IS20956,IS21055,IS21219,IS21645,IS22294,IS23216,IS23496,IS23514,IS23520,IS23521,IS23590,IS23684,IS23891,IS2391,IS23992,IS24139,IS24218,IS24503,IS24939,IS24953,IS25395,IS25989,IS26694,IS26737,IS27034,IS27557,IS27697,IS27786,IS28…
Sobic.001G083900.v3.1	354	IS1004,IS10302,IS1212,IS1219,IS1233,IS12697,IS12937,IS12945,IS13294,IS13444,IS13549,IS13809,IS15401,IS15466,IS15744,IS15845,IS15931,IS18484,IS18758,IS19153,IS20740,IS20743,IS20956,IS21055,IS21219,IS21645,IS22294,IS23216,IS23496,IS23514,IS23520,IS23521,IS23590,IS23684,IS23891,IS2391,IS23992,IS24139,IS24218,IS24503,IS24939,IS24953,IS25395,IS25989,IS26694,IS26737,IS27034,IS27557,IS27697,IS27786,IS28…
Sobic.001G084000.v3.1	354	IS1004,IS10302,IS1212,IS1219,IS1233,IS12697,IS12937,IS12945,IS13294,IS13444,IS13549,IS13809,IS15401,IS15466,IS15744,IS15845,IS15931,IS18484,IS18758,IS19153,IS20740,IS20743,IS20956,IS21055,IS21219,IS21645,IS22294,IS23216,IS23496,IS23514,IS23520,IS23521,IS23590,IS23684,IS23891,IS2391,IS23992,IS24139,IS24218,IS24503,IS24939,IS24953,IS25395,IS25989,IS26694,IS26737,IS27034,IS27557,IS27697,IS27786,IS28…
Sobic.001G084100.v3.1	354	IS1004,IS10302,IS1212,IS1219,IS1233,IS12697,IS12937,IS12945,IS13294,IS13444,IS13549,IS13809,IS15401,IS15466,IS15744,IS15845,IS15931,IS18484,IS18758,IS19153,IS20740,IS20743,IS20956,IS21055,IS21219,IS21645,IS22294,IS23216,IS23496,IS23514,IS23520,IS23521,IS23590,IS23684,IS23891,IS2391,IS23992,IS24139,IS24218,IS24503,IS24939,IS24953,IS25395,IS25989,IS26694,IS26737,IS27034,IS27557,IS27697,IS27786,IS28…
Sobic.001G084200.v3.1	354	IS1004,IS10302,IS1212,IS1219,IS1233,IS12697,IS12937,IS12945,IS13294,IS13444,IS13549,IS13809,IS15401,IS15466,IS15744,IS15845,IS15931,IS18484,IS18758,IS19153,IS20740,IS20743,IS20956,IS21055,IS21219,IS21645,IS22294,IS23216,IS23496,IS23514,IS23520,IS23521,IS23590,IS23684,IS23891,IS2391,IS23992,IS24139,IS24218,IS24503,IS24939,IS24953,IS25395,IS25989,IS26694,IS26737,IS27034,IS27557,IS27697,IS27786,IS28…
Sobic.001G084300.v3.1	354	IS1004,IS10302,IS1212,IS1219,IS1233,IS12697,IS12937,IS12945,IS13294,IS13444,IS13549,IS13809,IS15401,IS15466,IS15744,IS15845,IS15931,IS18484,IS18758,IS19153,IS20740,IS20743,IS20956,IS21055,IS21219,IS21645,IS22294,IS23216,IS23496,IS23514,IS23520,IS23521,IS23590,IS23684,IS23891,IS2391,IS23992,IS24139,IS24218,IS24503,IS24939,IS24953,IS25395,IS25989,IS26694,IS26737,IS27034,IS27557,IS27697,IS27786,IS28…
Sobic.001G084900.v3.1	354	IS1004,IS10302,IS1212,IS1219,IS1233,IS12697,IS12937,IS12945,IS13294,IS13444,IS13549,IS13809,IS15401,IS15466,IS15744,IS15845,IS15931,IS18484,IS18758,IS19153,IS20740,IS20743,IS20956,IS21055,IS21219,IS21645,IS22294,IS23216,IS23496,IS23514,IS23520,IS23521,IS23590,IS23684,IS23891,IS2391,IS23992,IS24139,IS24218,IS24503,IS24939,IS24953,IS25395,IS25989,IS26694,IS26737,IS27034,IS27557,IS27697,IS27786,IS28…
Sobic.001G085000.v3.1	354	IS1004,IS10302,IS1212,IS1219,IS1233,IS12697,IS12937,IS12945,IS13294,IS13444,IS13549,IS13809,IS15401,IS15466,IS15744,IS15845,IS15931,IS18484,IS18758,IS19153,IS20740,IS20743,IS20956,IS21055,IS21219,IS21645,IS22294,IS23216,IS23496,IS23514,IS23520,IS23521,IS23590,IS23684,IS23891,IS2391,IS23992,IS24139,IS24218,IS24503,IS24939,IS24953,IS25395,IS25989,IS26694,IS26737,IS27034,IS27557,IS27697,IS27786,IS28…
Sobic.001G085100.v3.1	354	IS1004,IS10302,IS1212,IS1219,IS1233,IS12697,IS12937,IS12945,IS13294,IS13444,IS13549,IS13809,IS15401,IS15466,IS15744,IS15845,IS15931,IS18484,IS18758,IS19153,IS20740,IS20743,IS20956,IS21055,IS21219,IS21645,IS22294,IS23216,IS23496,IS23514,IS23520,IS23521,IS23590,IS23684,IS23891,IS2391,IS23992,IS24139,IS24218,IS24503,IS24939,IS24953,IS25395,IS25989,IS26694,IS26737,IS27034,IS27557,IS27697,IS27786,IS28…
Sobic.001G085200.v3.1	354	IS1004,IS10302,IS1212,IS1219,IS1233,IS12697,IS12937,IS12945,IS13294,IS13444,IS13549,IS13809,IS15401,IS15466,IS15744,IS15845,IS15931,IS18484,IS18758,IS19153,IS20740,IS20743,IS20956,IS21055,IS21219,IS21645,IS22294,IS23216,IS23496,IS23514,IS23520,IS23521,IS23590,IS23684,IS23891,IS2391,IS23992,IS24139,IS24218,IS24503,IS24939,IS24953,IS25395,IS25989,IS26694,IS26737,IS27034,IS27557,IS27697,IS27786,IS28…
Sobic.001G085300.v3.1	354	IS1004,IS10302,IS1212,IS1219,IS1233,IS12697,IS12937,IS12945,IS13294,IS13444,IS13549,IS13809,IS15401,IS15466,IS15744,IS15845,IS15931,IS18484,IS18758,IS19153,IS20740,IS20743,IS20956,IS21055,IS21219,IS21645,IS22294,IS23216,IS23496,IS23514,IS23520,IS23521,IS23590,IS23684,IS23891,IS2391,IS23992,IS24139,IS24218,IS24503,IS24939,IS24953,IS25395,IS25989,IS26694,IS26737,IS27034,IS27557,IS27697,IS27786,IS28…
Sobic.001G085400.v3.1	354	IS1004,IS10302,IS1212,IS1219,IS1233,IS12697,IS12937,IS12945,IS13294,IS13444,IS13549,IS13809,IS15401,IS15466,IS15744,IS15845,IS15931,IS18484,IS18758,IS19153,IS20740,IS20743,IS20956,IS21055,IS21219,IS21645,IS22294,IS23216,IS23496,IS23514,IS23520,IS23521,IS23590,IS23684,IS23891,IS2391,IS23992,IS24139,IS24218,IS24503,IS24939,IS24953,IS25395,IS25989,IS26694,IS26737,IS27034,IS27557,IS27697,IS27786,IS28…
Sobic.001G085500.v3.1	354	IS1004,IS10302,IS1212,IS1219,IS1233,IS12697,IS12937,IS12945,IS13294,IS13444,IS13549,IS13809,IS15401,IS15466,IS15744,IS15845,IS15931,IS18484,IS18758,IS19153,IS20740,IS20743,IS20956,IS21055,IS21219,IS21645,IS22294,IS23216,IS23496,IS23514,IS23520,IS23521,IS23590,IS23684,IS23891,IS2391,IS23992,IS24139,IS24218,IS24503,IS24939,IS24953,IS25395,IS25989,IS26694,IS26737,IS27034,IS27557,IS27697,IS27786,IS28…
Sobic.001G085600.v3.1	354	IS1004,IS10302,IS1212,IS1219,IS1233,IS12697,IS12937,IS12945,IS13294,IS13444,IS13549,IS13809,IS15401,IS15466,IS15744,IS15845,IS15931,IS18484,IS18758,IS19153,IS20740,IS20743,IS20956,IS21055,IS21219,IS21645,IS22294,IS23216,IS23496,IS23514,IS23520,IS23521,IS23590,IS23684,IS23891,IS2391,IS23992,IS24139,IS24218,IS24503,IS24939,IS24953,IS25395,IS25989,IS26694,IS26737,IS27034,IS27557,IS27697,IS27786,IS28…
Sobic.001G085700.v3.1	354	IS1004,IS10302,IS1212,IS1219,IS1233,IS12697,IS12937,IS12945,IS13294,IS13444,IS13549,IS13809,IS15401,IS15466,IS15744,IS15845,IS15931,IS18484,IS18758,IS19153,IS20740,IS20743,IS20956,IS21055,IS21219,IS21645,IS22294,IS23216,IS23496,IS23514,IS23520,IS23521,IS23590,IS23684,IS23891,IS2391,IS23992,IS24139,IS24218,IS24503,IS24939,IS24953,IS25395,IS25989,IS26694,IS26737,IS27034,IS27557,IS27697,IS27786,IS28…
Sobic.001G085800.v3.1	354	IS1004,IS10302,IS1212,IS1219,IS1233,IS12697,IS12937,IS12945,IS13294,IS13444,IS13549,IS13809,IS15401,IS15466,IS15744,IS15845,IS15931,IS18484,IS18758,IS19153,IS20740,IS20743,IS20956,IS21055,IS21219,IS21645,IS22294,IS23216,IS23496,IS23514,IS23520,IS23521,IS23590,IS23684,IS23891,IS2391,IS23992,IS24139,IS24218,IS24503,IS24939,IS24953,IS25395,IS25989,IS26694,IS26737,IS27034,IS27557,IS27697,IS27786,IS28…
Sobic.001G085900.v3.1	354	IS1004,IS10302,IS1212,IS1219,IS1233,IS12697,IS12937,IS12945,IS13294,IS13444,IS13549,IS13809,IS15401,IS15466,IS15744,IS15845,IS15931,IS18484,IS18758,IS19153,IS20740,IS20743,IS20956,IS21055,IS21219,IS21645,IS22294,IS23216,IS23496,IS23514,IS23520,IS23521,IS23590,IS23684,IS23891,IS2391,IS23992,IS24139,IS24218,IS24503,IS24939,IS24953,IS25395,IS25989,IS26694,IS26737,IS27034,IS27557,IS27697,IS27786,IS28…
Sobic.001G086000.v3.1	354	IS1004,IS10302,IS1212,IS1219,IS1233,IS12697,IS12937,IS12945,IS13294,IS13444,IS13549,IS13809,IS15401,IS15466,IS15744,IS15845,IS15931,IS18484,IS18758,IS19153,IS20740,IS20743,IS20956,IS21055,IS21219,IS21645,IS22294,IS23216,IS23496,IS23514,IS23520,IS23521,IS23590,IS23684,IS23891,IS2391,IS23992,IS24139,IS24218,IS24503,IS24939,IS24953,IS25395,IS25989,IS26694,IS26737,IS27034,IS27557,IS27697,IS27786,IS28…
Sobic.001G086050.v3.1	354	IS1004,IS10302,IS1212,IS1219,IS1233,IS12697,IS12937,IS12945,IS13294,IS13444,IS13549,IS13809,IS15401,IS15466,IS15744,IS15845,IS15931,IS18484,IS18758,IS19153,IS20740,IS20743,IS20956,IS21055,IS21219,IS21645,IS22294,IS23216,IS23496,IS23514,IS23520,IS23521,IS23590,IS23684,IS23891,IS2391,IS23992,IS24139,IS24218,IS24503,IS24939,IS24953,IS25395,IS25989,IS26694,IS26737,IS27034,IS27557,IS27697,IS27786,IS28…
Sobic.001G086400.v3.1	354	IS1004,IS10302,IS1212,IS1219,IS1233,IS12697,IS12937,IS12945,IS13294,IS13444,IS13549,IS13809,IS15401,IS15466,IS15744,IS15845,IS15931,IS18484,IS18758,IS19153,IS20740,IS20743,IS20956,IS21055,IS21219,IS21645,IS22294,IS23216,IS23496,IS23514,IS23520,IS23521,IS23590,IS23684,IS23891,IS2391,IS23992,IS24139,IS24218,IS24503,IS24939,IS24953,IS25395,IS25989,IS26694,IS26737,IS27034,IS27557,IS27697,IS27786,IS28…
Sobic.001G086500.v3.1	354	IS1004,IS10302,IS1212,IS1219,IS1233,IS12697,IS12937,IS12945,IS13294,IS13444,IS13549,IS13809,IS15401,IS15466,IS15744,IS15845,IS15931,IS18484,IS18758,IS19153,IS20740,IS20743,IS20956,IS21055,IS21219,IS21645,IS22294,IS23216,IS23496,IS23514,IS23520,IS23521,IS23590,IS23684,IS23891,IS2391,IS23992,IS24139,IS24218,IS24503,IS24939,IS24953,IS25395,IS25989,IS26694,IS26737,IS27034,IS27557,IS27697,IS27786,IS28…
Sobic.001G086600.v3.1	354	IS1004,IS10302,IS1212,IS1219,IS1233,IS12697,IS12937,IS12945,IS13294,IS13444,IS13549,IS13809,IS15401,IS15466,IS15744,IS15845,IS15931,IS18484,IS18758,IS19153,IS20740,IS20743,IS20956,IS21055,IS21219,IS21645,IS22294,IS23216,IS23496,IS23514,IS23520,IS23521,IS23590,IS23684,IS23891,IS2391,IS23992,IS24139,IS24218,IS24503,IS24939,IS24953,IS25395,IS25989,IS26694,IS26737,IS27034,IS27557,IS27697,IS27786,IS28…
Sobic.001G086900.v3.1	354	IS1004,IS10302,IS1212,IS1219,IS1233,IS12697,IS12937,IS12945,IS13294,IS13444,IS13549,IS13809,IS15401,IS15466,IS15744,IS15845,IS15931,IS18484,IS18758,IS19153,IS20740,IS20743,IS20956,IS21055,IS21219,IS21645,IS22294,IS23216,IS23496,IS23514,IS23520,IS23521,IS23590,IS23684,IS23891,IS2391,IS23992,IS24139,IS24218,IS24503,IS24939,IS24953,IS25395,IS25989,IS26694,IS26737,IS27034,IS27557,IS27697,IS27786,IS28…
Sobic.001G087000.v3.1	354	IS1004,IS10302,IS1212,IS1219,IS1233,IS12697,IS12937,IS12945,IS13294,IS13444,IS13549,IS13809,IS15401,IS15466,IS15744,IS15845,IS15931,IS18484,IS18758,IS19153,IS20740,IS20743,IS20956,IS21055,IS21219,IS21645,IS22294,IS23216,IS23496,IS23514,IS23520,IS23521,IS23590,IS23684,IS23891,IS2391,IS23992,IS24139,IS24218,IS24503,IS24939,IS24953,IS25395,IS25989,IS26694,IS26737,IS27034,IS27557,IS27697,IS27786,IS28…
Sobic.001G087100.v3.1	354	IS1004,IS10302,IS1212,IS1219,IS1233,IS12697,IS12937,IS12945,IS13294,IS13444,IS13549,IS13809,IS15401,IS15466,IS15744,IS15845,IS15931,IS18484,IS18758,IS19153,IS20740,IS20743,IS20956,IS21055,IS21219,IS21645,IS22294,IS23216,IS23496,IS23514,IS23520,IS23521,IS23590,IS23684,IS23891,IS2391,IS23992,IS24139,IS24218,IS24503,IS24939,IS24953,IS25395,IS25989,IS26694,IS26737,IS27034,IS27557,IS27697,IS27786,IS28…
Sobic.001G087600.v3.1	354	IS1004,IS10302,IS1212,IS1219,IS1233,IS12697,IS12937,IS12945,IS13294,IS13444,IS13549,IS13809,IS15401,IS15466,IS15744,IS15845,IS15931,IS18484,IS18758,IS19153,IS20740,IS20743,IS20956,IS21055,IS21219,IS21645,IS22294,IS23216,IS23496,IS23514,IS23520,IS23521,IS23590,IS23684,IS23891,IS2391,IS23992,IS24139,IS24218,IS24503,IS24939,IS24953,IS25395,IS25989,IS26694,IS26737,IS27034,IS27557,IS27697,IS27786,IS28…
Sobic.001G088100.v3.1	354	IS1004,IS10302,IS1212,IS1219,IS1233,IS12697,IS12937,IS12945,IS13294,IS13444,IS13549,IS13809,IS15401,IS15466,IS15744,IS15845,IS15931,IS18484,IS18758,IS19153,IS20740,IS20743,IS20956,IS21055,IS21219,IS21645,IS22294,IS23216,IS23496,IS23514,IS23520,IS23521,IS23590,IS23684,IS23891,IS2391,IS23992,IS24139,IS24218,IS24503,IS24939,IS24953,IS25395,IS25989,IS26694,IS26737,IS27034,IS27557,IS27697,IS27786,IS28…
Sobic.001G088200.v3.1	354	IS1004,IS10302,IS1212,IS1219,IS1233,IS12697,IS12937,IS12945,IS13294,IS13444,IS13549,IS13809,IS15401,IS15466,IS15744,IS15845,IS15931,IS18484,IS18758,IS19153,IS20740,IS20743,IS20956,IS21055,IS21219,IS21645,IS22294,IS23216,IS23496,IS23514,IS23520,IS23521,IS23590,IS23684,IS23891,IS2391,IS23992,IS24139,IS24218,IS24503,IS24939,IS24953,IS25395,IS25989,IS26694,IS26737,IS27034,IS27557,IS27697,IS27786,IS28…
Sobic.001G088400.v3.1	354	IS1004,IS10302,IS1212,IS1219,IS1233,IS12697,IS12937,IS12945,IS13294,IS13444,IS13549,IS13809,IS15401,IS15466,IS15744,IS15845,IS15931,IS18484,IS18758,IS19153,IS20740,IS20743,IS20956,IS21055,IS21219,IS21645,IS22294,IS23216,IS23496,IS23514,IS23520,IS23521,IS23590,IS23684,IS23891,IS2391,IS23992,IS24139,IS24218,IS24503,IS24939,IS24953,IS25395,IS25989,IS26694,IS26737,IS27034,IS27557,IS27697,IS27786,IS28…
Sobic.001G088450.v3.1	354	IS1004,IS10302,IS1212,IS1219,IS1233,IS12697,IS12937,IS12945,IS13294,IS13444,IS13549,IS13809,IS15401,IS15466,IS15744,IS15845,IS15931,IS18484,IS18758,IS19153,IS20740,IS20743,IS20956,IS21055,IS21219,IS21645,IS22294,IS23216,IS23496,IS23514,IS23520,IS23521,IS23590,IS23684,IS23891,IS2391,IS23992,IS24139,IS24218,IS24503,IS24939,IS24953,IS25395,IS25989,IS26694,IS26737,IS27034,IS27557,IS27697,IS27786,IS28…
Sobic.001G088500.v3.1	354	IS1004,IS10302,IS1212,IS1219,IS1233,IS12697,IS12937,IS12945,IS13294,IS13444,IS13549,IS13809,IS15401,IS15466,IS15744,IS15845,IS15931,IS18484,IS18758,IS19153,IS20740,IS20743,IS20956,IS21055,IS21219,IS21645,IS22294,IS23216,IS23496,IS23514,IS23520,IS23521,IS23590,IS23684,IS23891,IS2391,IS23992,IS24139,IS24218,IS24503,IS24939,IS24953,IS25395,IS25989,IS26694,IS26737,IS27034,IS27557,IS27697,IS27786,IS28…
Sobic.001G088700.v3.1	354	IS1004,IS10302,IS1212,IS1219,IS1233,IS12697,IS12937,IS12945,IS13294,IS13444,IS13549,IS13809,IS15401,IS15466,IS15744,IS15845,IS15931,IS18484,IS18758,IS19153,IS20740,IS20743,IS20956,IS21055,IS21219,IS21645,IS22294,IS23216,IS23496,IS23514,IS23520,IS23521,IS23590,IS23684,IS23891,IS2391,IS23992,IS24139,IS24218,IS24503,IS24939,IS24953,IS25395,IS25989,IS26694,IS26737,IS27034,IS27557,IS27697,IS27786,IS28…
Sobic.001G088900.v3.1	354	IS1004,IS10302,IS1212,IS1219,IS1233,IS12697,IS12937,IS12945,IS13294,IS13444,IS13549,IS13809,IS15401,IS15466,IS15744,IS15845,IS15931,IS18484,IS18758,IS19153,IS20740,IS20743,IS20956,IS21055,IS21219,IS21645,IS22294,IS23216,IS23496,IS23514,IS23520,IS23521,IS23590,IS23684,IS23891,IS2391,IS23992,IS24139,IS24218,IS24503,IS24939,IS24953,IS25395,IS25989,IS26694,IS26737,IS27034,IS27557,IS27697,IS27786,IS28…
Sobic.001G089000.v3.1	354	IS1004,IS10302,IS1212,IS1219,IS1233,IS12697,IS12937,IS12945,IS13294,IS13444,IS13549,IS13809,IS15401,IS15466,IS15744,IS15845,IS15931,IS18484,IS18758,IS19153,IS20740,IS20743,IS20956,IS21055,IS21219,IS21645,IS22294,IS23216,IS23496,IS23514,IS23520,IS23521,IS23590,IS23684,IS23891,IS2391,IS23992,IS24139,IS24218,IS24503,IS24939,IS24953,IS25395,IS25989,IS26694,IS26737,IS27034,IS27557,IS27697,IS27786,IS28…
Sobic.001G089100.v3.1	354	IS1004,IS10302,IS1212,IS1219,IS1233,IS12697,IS12937,IS12945,IS13294,IS13444,IS13549,IS13809,IS15401,IS15466,IS15744,IS15845,IS15931,IS18484,IS18758,IS19153,IS20740,IS20743,IS20956,IS21055,IS21219,IS21645,IS22294,IS23216,IS23496,IS23514,IS23520,IS23521,IS23590,IS23684,IS23891,IS2391,IS23992,IS24139,IS24218,IS24503,IS24939,IS24953,IS25395,IS25989,IS26694,IS26737,IS27034,IS27557,IS27697,IS27786,IS28…
Sobic.001G089300.v3.1	354	IS1004,IS10302,IS1212,IS1219,IS1233,IS12697,IS12937,IS12945,IS13294,IS13444,IS13549,IS13809,IS15401,IS15466,IS15744,IS15845,IS15931,IS18484,IS18758,IS19153,IS20740,IS20743,IS20956,IS21055,IS21219,IS21645,IS22294,IS23216,IS23496,IS23514,IS23520,IS23521,IS23590,IS23684,IS23891,IS2391,IS23992,IS24139,IS24218,IS24503,IS24939,IS24953,IS25395,IS25989,IS26694,IS26737,IS27034,IS27557,IS27697,IS27786,IS28…
Sobic.001G089500.v3.1	354	IS1004,IS10302,IS1212,IS1219,IS1233,IS12697,IS12937,IS12945,IS13294,IS13444,IS13549,IS13809,IS15401,IS15466,IS15744,IS15845,IS15931,IS18484,IS18758,IS19153,IS20740,IS20743,IS20956,IS21055,IS21219,IS21645,IS22294,IS23216,IS23496,IS23514,IS23520,IS23521,IS23590,IS23684,IS23891,IS2391,IS23992,IS24139,IS24218,IS24503,IS24939,IS24953,IS25395,IS25989,IS26694,IS26737,IS27034,IS27557,IS27697,IS27786,IS28…
Sobic.001G089600.v3.1	354	IS1004,IS10302,IS1212,IS1219,IS1233,IS12697,IS12937,IS12945,IS13294,IS13444,IS13549,IS13809,IS15401,IS15466,IS15744,IS15845,IS15931,IS18484,IS18758,IS19153,IS20740,IS20743,IS20956,IS21055,IS21219,IS21645,IS22294,IS23216,IS23496,IS23514,IS23520,IS23521,IS23590,IS23684,IS23891,IS2391,IS23992,IS24139,IS24218,IS24503,IS24939,IS24953,IS25395,IS25989,IS26694,IS26737,IS27034,IS27557,IS27697,IS27786,IS28…
Sobic.001G089900.v3.1	354	IS1004,IS10302,IS1212,IS1219,IS1233,IS12697,IS12937,IS12945,IS13294,IS13444,IS13549,IS13809,IS15401,IS15466,IS15744,IS15845,IS15931,IS18484,IS18758,IS19153,IS20740,IS20743,IS20956,IS21055,IS21219,IS21645,IS22294,IS23216,IS23496,IS23514,IS23520,IS23521,IS23590,IS23684,IS23891,IS2391,IS23992,IS24139,IS24218,IS24503,IS24939,IS24953,IS25395,IS25989,IS26694,IS26737,IS27034,IS27557,IS27697,IS27786,IS28…
Sobic.001G090000.v3.1	354	IS1004,IS10302,IS1212,IS1219,IS1233,IS12697,IS12937,IS12945,IS13294,IS13444,IS13549,IS13809,IS15401,IS15466,IS15744,IS15845,IS15931,IS18484,IS18758,IS19153,IS20740,IS20743,IS20956,IS21055,IS21219,IS21645,IS22294,IS23216,IS23496,IS23514,IS23520,IS23521,IS23590,IS23684,IS23891,IS2391,IS23992,IS24139,IS24218,IS24503,IS24939,IS24953,IS25395,IS25989,IS26694,IS26737,IS27034,IS27557,IS27697,IS27786,IS28…
Sobic.001G090100.v3.1	354	IS1004,IS10302,IS1212,IS1219,IS1233,IS12697,IS12937,IS12945,IS13294,IS13444,IS13549,IS13809,IS15401,IS15466,IS15744,IS15845,IS15931,IS18484,IS18758,IS19153,IS20740,IS20743,IS20956,IS21055,IS21219,IS21645,IS22294,IS23216,IS23496,IS23514,IS23520,IS23521,IS23590,IS23684,IS23891,IS2391,IS23992,IS24139,IS24218,IS24503,IS24939,IS24953,IS25395,IS25989,IS26694,IS26737,IS27034,IS27557,IS27697,IS27786,IS28…
Sobic.001G090200.v3.1	354	IS1004,IS10302,IS1212,IS1219,IS1233,IS12697,IS12937,IS12945,IS13294,IS13444,IS13549,IS13809,IS15401,IS15466,IS15744,IS15845,IS15931,IS18484,IS18758,IS19153,IS20740,IS20743,IS20956,IS21055,IS21219,IS21645,IS22294,IS23216,IS23496,IS23514,IS23520,IS23521,IS23590,IS23684,IS23891,IS2391,IS23992,IS24139,IS24218,IS24503,IS24939,IS24953,IS25395,IS25989,IS26694,IS26737,IS27034,IS27557,IS27697,IS27786,IS28…
Sobic.001G090400.v3.1	354	IS1004,IS10302,IS1212,IS1219,IS1233,IS12697,IS12937,IS12945,IS13294,IS13444,IS13549,IS13809,IS15401,IS15466,IS15744,IS15845,IS15931,IS18484,IS18758,IS19153,IS20740,IS20743,IS20956,IS21055,IS21219,IS21645,IS22294,IS23216,IS23496,IS23514,IS23520,IS23521,IS23590,IS23684,IS23891,IS2391,IS23992,IS24139,IS24218,IS24503,IS24939,IS24953,IS25395,IS25989,IS26694,IS26737,IS27034,IS27557,IS27697,IS27786,IS28…
Sobic.001G090500.v3.1	354	IS1004,IS10302,IS1212,IS1219,IS1233,IS12697,IS12937,IS12945,IS13294,IS13444,IS13549,IS13809,IS15401,IS15466,IS15744,IS15845,IS15931,IS18484,IS18758,IS19153,IS20740,IS20743,IS20956,IS21055,IS21219,IS21645,IS22294,IS23216,IS23496,IS23514,IS23520,IS23521,IS23590,IS23684,IS23891,IS2391,IS23992,IS24139,IS24218,IS24503,IS24939,IS24953,IS25395,IS25989,IS26694,IS26737,IS27034,IS27557,IS27697,IS27786,IS28…
Sobic.001G090600.v3.1	354	IS1004,IS10302,IS1212,IS1219,IS1233,IS12697,IS12937,IS12945,IS13294,IS13444,IS13549,IS13809,IS15401,IS15466,IS15744,IS15845,IS15931,IS18484,IS18758,IS19153,IS20740,IS20743,IS20956,IS21055,IS21219,IS21645,IS22294,IS23216,IS23496,IS23514,IS23520,IS23521,IS23590,IS23684,IS23891,IS2391,IS23992,IS24139,IS24218,IS24503,IS24939,IS24953,IS25395,IS25989,IS26694,IS26737,IS27034,IS27557,IS27697,IS27786,IS28…
Sobic.001G090800.v3.1	354	IS1004,IS10302,IS1212,IS1219,IS1233,IS12697,IS12937,IS12945,IS13294,IS13444,IS13549,IS13809,IS15401,IS15466,IS15744,IS15845,IS15931,IS18484,IS18758,IS19153,IS20740,IS20743,IS20956,IS21055,IS21219,IS21645,IS22294,IS23216,IS23496,IS23514,IS23520,IS23521,IS23590,IS23684,IS23891,IS2391,IS23992,IS24139,IS24218,IS24503,IS24939,IS24953,IS25395,IS25989,IS26694,IS26737,IS27034,IS27557,IS27697,IS27786,IS28…
Sobic.001G091300.v3.1	354	IS1004,IS10302,IS1212,IS1219,IS1233,IS12697,IS12937,IS12945,IS13294,IS13444,IS13549,IS13809,IS15401,IS15466,IS15744,IS15845,IS15931,IS18484,IS18758,IS19153,IS20740,IS20743,IS20956,IS21055,IS21219,IS21645,IS22294,IS23216,IS23496,IS23514,IS23520,IS23521,IS23590,IS23684,IS23891,IS2391,IS23992,IS24139,IS24218,IS24503,IS24939,IS24953,IS25395,IS25989,IS26694,IS26737,IS27034,IS27557,IS27697,IS27786,IS28…
Sobic.001G091400.v3.1	354	IS1004,IS10302,IS1212,IS1219,IS1233,IS12697,IS12937,IS12945,IS13294,IS13444,IS13549,IS13809,IS15401,IS15466,IS15744,IS15845,IS15931,IS18484,IS18758,IS19153,IS20740,IS20743,IS20956,IS21055,IS21219,IS21645,IS22294,IS23216,IS23496,IS23514,IS23520,IS23521,IS23590,IS23684,IS23891,IS2391,IS23992,IS24139,IS24218,IS24503,IS24939,IS24953,IS25395,IS25989,IS26694,IS26737,IS27034,IS27557,IS27697,IS27786,IS28…
Sobic.001G091900.v3.1	354	IS1004,IS10302,IS1212,IS1219,IS1233,IS12697,IS12937,IS12945,IS13294,IS13444,IS13549,IS13809,IS15401,IS15466,IS15744,IS15845,IS15931,IS18484,IS18758,IS19153,IS20740,IS20743,IS20956,IS21055,IS21219,IS21645,IS22294,IS23216,IS23496,IS23514,IS23520,IS23521,IS23590,IS23684,IS23891,IS2391,IS23992,IS24139,IS24218,IS24503,IS24939,IS24953,IS25395,IS25989,IS26694,IS26737,IS27034,IS27557,IS27697,IS27786,IS28…
Sobic.001G092100.v3.1	354	IS1004,IS10302,IS1212,IS1219,IS1233,IS12697,IS12937,IS12945,IS13294,IS13444,IS13549,IS13809,IS15401,IS15466,IS15744,IS15845,IS15931,IS18484,IS18758,IS19153,IS20740,IS20743,IS20956,IS21055,IS21219,IS21645,IS22294,IS23216,IS23496,IS23514,IS23520,IS23521,IS23590,IS23684,IS23891,IS2391,IS23992,IS24139,IS24218,IS24503,IS24939,IS24953,IS25395,IS25989,IS26694,IS26737,IS27034,IS27557,IS27697,IS27786,IS28…
Sobic.001G092250.v3.1	354	IS1004,IS10302,IS1212,IS1219,IS1233,IS12697,IS12937,IS12945,IS13294,IS13444,IS13549,IS13809,IS15401,IS15466,IS15744,IS15845,IS15931,IS18484,IS18758,IS19153,IS20740,IS20743,IS20956,IS21055,IS21219,IS21645,IS22294,IS23216,IS23496,IS23514,IS23520,IS23521,IS23590,IS23684,IS23891,IS2391,IS23992,IS24139,IS24218,IS24503,IS24939,IS24953,IS25395,IS25989,IS26694,IS26737,IS27034,IS27557,IS27697,IS27786,IS28…
Sobic.001G092300.v3.1	354	IS1004,IS10302,IS1212,IS1219,IS1233,IS12697,IS12937,IS12945,IS13294,IS13444,IS13549,IS13809,IS15401,IS15466,IS15744,IS15845,IS15931,IS18484,IS18758,IS19153,IS20740,IS20743,IS20956,IS21055,IS21219,IS21645,IS22294,IS23216,IS23496,IS23514,IS23520,IS23521,IS23590,IS23684,IS23891,IS2391,IS23992,IS24139,IS24218,IS24503,IS24939,IS24953,IS25395,IS25989,IS26694,IS26737,IS27034,IS27557,IS27697,IS27786,IS28…
Sobic.001G092400.v3.1	354	IS1004,IS10302,IS1212,IS1219,IS1233,IS12697,IS12937,IS12945,IS13294,IS13444,IS13549,IS13809,IS15401,IS15466,IS15744,IS15845,IS15931,IS18484,IS18758,IS19153,IS20740,IS20743,IS20956,IS21055,IS21219,IS21645,IS22294,IS23216,IS23496,IS23514,IS23520,IS23521,IS23590,IS23684,IS23891,IS2391,IS23992,IS24139,IS24218,IS24503,IS24939,IS24953,IS25395,IS25989,IS26694,IS26737,IS27034,IS27557,IS27697,IS27786,IS28…
Sobic.001G092500.v3.1	354	IS1004,IS10302,IS1212,IS1219,IS1233,IS12697,IS12937,IS12945,IS13294,IS13444,IS13549,IS13809,IS15401,IS15466,IS15744,IS15845,IS15931,IS18484,IS18758,IS19153,IS20740,IS20743,IS20956,IS21055,IS21219,IS21645,IS22294,IS23216,IS23496,IS23514,IS23520,IS23521,IS23590,IS23684,IS23891,IS2391,IS23992,IS24139,IS24218,IS24503,IS24939,IS24953,IS25395,IS25989,IS26694,IS26737,IS27034,IS27557,IS27697,IS27786,IS28…
Sobic.001G092700.v3.1	354	IS1004,IS10302,IS1212,IS1219,IS1233,IS12697,IS12937,IS12945,IS13294,IS13444,IS13549,IS13809,IS15401,IS15466,IS15744,IS15845,IS15931,IS18484,IS18758,IS19153,IS20740,IS20743,IS20956,IS21055,IS21219,IS21645,IS22294,IS23216,IS23496,IS23514,IS23520,IS23521,IS23590,IS23684,IS23891,IS2391,IS23992,IS24139,IS24218,IS24503,IS24939,IS24953,IS25395,IS25989,IS26694,IS26737,IS27034,IS27557,IS27697,IS27786,IS28…
Sobic.001G093300.v3.1	354	IS1004,IS10302,IS1212,IS1219,IS1233,IS12697,IS12937,IS12945,IS13294,IS13444,IS13549,IS13809,IS15401,IS15466,IS15744,IS15845,IS15931,IS18484,IS18758,IS19153,IS20740,IS20743,IS20956,IS21055,IS21219,IS21645,IS22294,IS23216,IS23496,IS23514,IS23520,IS23521,IS23590,IS23684,IS23891,IS2391,IS23992,IS24139,IS24218,IS24503,IS24939,IS24953,IS25395,IS25989,IS26694,IS26737,IS27034,IS27557,IS27697,IS27786,IS28…
Sobic.001G093800.v3.1	354	IS1004,IS10302,IS1212,IS1219,IS1233,IS12697,IS12937,IS12945,IS13294,IS13444,IS13549,IS13809,IS15401,IS15466,IS15744,IS15845,IS15931,IS18484,IS18758,IS19153,IS20740,IS20743,IS20956,IS21055,IS21219,IS21645,IS22294,IS23216,IS23496,IS23514,IS23520,IS23521,IS23590,IS23684,IS23891,IS2391,IS23992,IS24139,IS24218,IS24503,IS24939,IS24953,IS25395,IS25989,IS26694,IS26737,IS27034,IS27557,IS27697,IS27786,IS28…
Sobic.001G093900.v3.1	354	IS1004,IS10302,IS1212,IS1219,IS1233,IS12697,IS12937,IS12945,IS13294,IS13444,IS13549,IS13809,IS15401,IS15466,IS15744,IS15845,IS15931,IS18484,IS18758,IS19153,IS20740,IS20743,IS20956,IS21055,IS21219,IS21645,IS22294,IS23216,IS23496,IS23514,IS23520,IS23521,IS23590,IS23684,IS23891,IS2391,IS23992,IS24139,IS24218,IS24503,IS24939,IS24953,IS25395,IS25989,IS26694,IS26737,IS27034,IS27557,IS27697,IS27786,IS28…
Sobic.001G094000.v3.1	354	IS1004,IS10302,IS1212,IS1219,IS1233,IS12697,IS12937,IS12945,IS13294,IS13444,IS13549,IS13809,IS15401,IS15466,IS15744,IS15845,IS15931,IS18484,IS18758,IS19153,IS20740,IS20743,IS20956,IS21055,IS21219,IS21645,IS22294,IS23216,IS23496,IS23514,IS23520,IS23521,IS23590,IS23684,IS23891,IS2391,IS23992,IS24139,IS24218,IS24503,IS24939,IS24953,IS25395,IS25989,IS26694,IS26737,IS27034,IS27557,IS27697,IS27786,IS28…
Sobic.001G094300.v3.1	354	IS1004,IS10302,IS1212,IS1219,IS1233,IS12697,IS12937,IS12945,IS13294,IS13444,IS13549,IS13809,IS15401,IS15466,IS15744,IS15845,IS15931,IS18484,IS18758,IS19153,IS20740,IS20743,IS20956,IS21055,IS21219,IS21645,IS22294,IS23216,IS23496,IS23514,IS23520,IS23521,IS23590,IS23684,IS23891,IS2391,IS23992,IS24139,IS24218,IS24503,IS24939,IS24953,IS25395,IS25989,IS26694,IS26737,IS27034,IS27557,IS27697,IS27786,IS28…
Sobic.001G094600.v3.1	354	IS1004,IS10302,IS1212,IS1219,IS1233,IS12697,IS12937,IS12945,IS13294,IS13444,IS13549,IS13809,IS15401,IS15466,IS15744,IS15845,IS15931,IS18484,IS18758,IS19153,IS20740,IS20743,IS20956,IS21055,IS21219,IS21645,IS22294,IS23216,IS23496,IS23514,IS23520,IS23521,IS23590,IS23684,IS23891,IS2391,IS23992,IS24139,IS24218,IS24503,IS24939,IS24953,IS25395,IS25989,IS26694,IS26737,IS27034,IS27557,IS27697,IS27786,IS28…
Sobic.001G094900.v3.1	354	IS1004,IS10302,IS1212,IS1219,IS1233,IS12697,IS12937,IS12945,IS13294,IS13444,IS13549,IS13809,IS15401,IS15466,IS15744,IS15845,IS15931,IS18484,IS18758,IS19153,IS20740,IS20743,IS20956,IS21055,IS21219,IS21645,IS22294,IS23216,IS23496,IS23514,IS23520,IS23521,IS23590,IS23684,IS23891,IS2391,IS23992,IS24139,IS24218,IS24503,IS24939,IS24953,IS25395,IS25989,IS26694,IS26737,IS27034,IS27557,IS27697,IS27786,IS28…
Sobic.001G095000.v3.1	354	IS1004,IS10302,IS1212,IS1219,IS1233,IS12697,IS12937,IS12945,IS13294,IS13444,IS13549,IS13809,IS15401,IS15466,IS15744,IS15845,IS15931,IS18484,IS18758,IS19153,IS20740,IS20743,IS20956,IS21055,IS21219,IS21645,IS22294,IS23216,IS23496,IS23514,IS23520,IS23521,IS23590,IS23684,IS23891,IS2391,IS23992,IS24139,IS24218,IS24503,IS24939,IS24953,IS25395,IS25989,IS26694,IS26737,IS27034,IS27557,IS27697,IS27786,IS28…
Sobic.001G095200.v3.1	354	IS1004,IS10302,IS1212,IS1219,IS1233,IS12697,IS12937,IS12945,IS13294,IS13444,IS13549,IS13809,IS15401,IS15466,IS15744,IS15845,IS15931,IS18484,IS18758,IS19153,IS20740,IS20743,IS20956,IS21055,IS21219,IS21645,IS22294,IS23216,IS23496,IS23514,IS23520,IS23521,IS23590,IS23684,IS23891,IS2391,IS23992,IS24139,IS24218,IS24503,IS24939,IS24953,IS25395,IS25989,IS26694,IS26737,IS27034,IS27557,IS27697,IS27786,IS28…
Sobic.001G095500.v3.1	354	IS1004,IS10302,IS1212,IS1219,IS1233,IS12697,IS12937,IS12945,IS13294,IS13444,IS13549,IS13809,IS15401,IS15466,IS15744,IS15845,IS15931,IS18484,IS18758,IS19153,IS20740,IS20743,IS20956,IS21055,IS21219,IS21645,IS22294,IS23216,IS23496,IS23514,IS23520,IS23521,IS23590,IS23684,IS23891,IS2391,IS23992,IS24139,IS24218,IS24503,IS24939,IS24953,IS25395,IS25989,IS26694,IS26737,IS27034,IS27557,IS27697,IS27786,IS28…
Sobic.001G095700.v3.1	354	IS1004,IS10302,IS1212,IS1219,IS1233,IS12697,IS12937,IS12945,IS13294,IS13444,IS13549,IS13809,IS15401,IS15466,IS15744,IS15845,IS15931,IS18484,IS18758,IS19153,IS20740,IS20743,IS20956,IS21055,IS21219,IS21645,IS22294,IS23216,IS23496,IS23514,IS23520,IS23521,IS23590,IS23684,IS23891,IS2391,IS23992,IS24139,IS24218,IS24503,IS24939,IS24953,IS25395,IS25989,IS26694,IS26737,IS27034,IS27557,IS27697,IS27786,IS28…
Sobic.001G095800.v3.1	354	IS1004,IS10302,IS1212,IS1219,IS1233,IS12697,IS12937,IS12945,IS13294,IS13444,IS13549,IS13809,IS15401,IS15466,IS15744,IS15845,IS15931,IS18484,IS18758,IS19153,IS20740,IS20743,IS20956,IS21055,IS21219,IS21645,IS22294,IS23216,IS23496,IS23514,IS23520,IS23521,IS23590,IS23684,IS23891,IS2391,IS23992,IS24139,IS24218,IS24503,IS24939,IS24953,IS25395,IS25989,IS26694,IS26737,IS27034,IS27557,IS27697,IS27786,IS28…
Sobic.001G096000.v3.1	354	IS1004,IS10302,IS1212,IS1219,IS1233,IS12697,IS12937,IS12945,IS13294,IS13444,IS13549,IS13809,IS15401,IS15466,IS15744,IS15845,IS15931,IS18484,IS18758,IS19153,IS20740,IS20743,IS20956,IS21055,IS21219,IS21645,IS22294,IS23216,IS23496,IS23514,IS23520,IS23521,IS23590,IS23684,IS23891,IS2391,IS23992,IS24139,IS24218,IS24503,IS24939,IS24953,IS25395,IS25989,IS26694,IS26737,IS27034,IS27557,IS27697,IS27786,IS28…
Sobic.001G096100.v3.1	354	IS1004,IS10302,IS1212,IS1219,IS1233,IS12697,IS12937,IS12945,IS13294,IS13444,IS13549,IS13809,IS15401,IS15466,IS15744,IS15845,IS15931,IS18484,IS18758,IS19153,IS20740,IS20743,IS20956,IS21055,IS21219,IS21645,IS22294,IS23216,IS23496,IS23514,IS23520,IS23521,IS23590,IS23684,IS23891,IS2391,IS23992,IS24139,IS24218,IS24503,IS24939,IS24953,IS25395,IS25989,IS26694,IS26737,IS27034,IS27557,IS27697,IS27786,IS28…
Sobic.001G096200.v3.1	354	IS1004,IS10302,IS1212,IS1219,IS1233,IS12697,IS12937,IS12945,IS13294,IS13444,IS13549,IS13809,IS15401,IS15466,IS15744,IS15845,IS15931,IS18484,IS18758,IS19153,IS20740,IS20743,IS20956,IS21055,IS21219,IS21645,IS22294,IS23216,IS23496,IS23514,IS23520,IS23521,IS23590,IS23684,IS23891,IS2391,IS23992,IS24139,IS24218,IS24503,IS24939,IS24953,IS25395,IS25989,IS26694,IS26737,IS27034,IS27557,IS27697,IS27786,IS28…
Sobic.001G096500.v3.1	354	IS1004,IS10302,IS1212,IS1219,IS1233,IS12697,IS12937,IS12945,IS13294,IS13444,IS13549,IS13809,IS15401,IS15466,IS15744,IS15845,IS15931,IS18484,IS18758,IS19153,IS20740,IS20743,IS20956,IS21055,IS21219,IS21645,IS22294,IS23216,IS23496,IS23514,IS23520,IS23521,IS23590,IS23684,IS23891,IS2391,IS23992,IS24139,IS24218,IS24503,IS24939,IS24953,IS25395,IS25989,IS26694,IS26737,IS27034,IS27557,IS27697,IS27786,IS28…
Sobic.001G097100.v3.1	354	IS1004,IS10302,IS1212,IS1219,IS1233,IS12697,IS12937,IS12945,IS13294,IS13444,IS13549,IS13809,IS15401,IS15466,IS15744,IS15845,IS15931,IS18484,IS18758,IS19153,IS20740,IS20743,IS20956,IS21055,IS21219,IS21645,IS22294,IS23216,IS23496,IS23514,IS23520,IS23521,IS23590,IS23684,IS23891,IS2391,IS23992,IS24139,IS24218,IS24503,IS24939,IS24953,IS25395,IS25989,IS26694,IS26737,IS27034,IS27557,IS27697,IS27786,IS28…
Sobic.001G097200.v3.1	354	IS1004,IS10302,IS1212,IS1219,IS1233,IS12697,IS12937,IS12945,IS13294,IS13444,IS13549,IS13809,IS15401,IS15466,IS15744,IS15845,IS15931,IS18484,IS18758,IS19153,IS20740,IS20743,IS20956,IS21055,IS21219,IS21645,IS22294,IS23216,IS23496,IS23514,IS23520,IS23521,IS23590,IS23684,IS23891,IS2391,IS23992,IS24139,IS24218,IS24503,IS24939,IS24953,IS25395,IS25989,IS26694,IS26737,IS27034,IS27557,IS27697,IS27786,IS28…
Sobic.001G097300.v3.1	354	IS1004,IS10302,IS1212,IS1219,IS1233,IS12697,IS12937,IS12945,IS13294,IS13444,IS13549,IS13809,IS15401,IS15466,IS15744,IS15845,IS15931,IS18484,IS18758,IS19153,IS20740,IS20743,IS20956,IS21055,IS21219,IS21645,IS22294,IS23216,IS23496,IS23514,IS23520,IS23521,IS23590,IS23684,IS23891,IS2391,IS23992,IS24139,IS24218,IS24503,IS24939,IS24953,IS25395,IS25989,IS26694,IS26737,IS27034,IS27557,IS27697,IS27786,IS28…
Sobic.001G097400.v3.1	354	IS1004,IS10302,IS1212,IS1219,IS1233,IS12697,IS12937,IS12945,IS13294,IS13444,IS13549,IS13809,IS15401,IS15466,IS15744,IS15845,IS15931,IS18484,IS18758,IS19153,IS20740,IS20743,IS20956,IS21055,IS21219,IS21645,IS22294,IS23216,IS23496,IS23514,IS23520,IS23521,IS23590,IS23684,IS23891,IS2391,IS23992,IS24139,IS24218,IS24503,IS24939,IS24953,IS25395,IS25989,IS26694,IS26737,IS27034,IS27557,IS27697,IS27786,IS28…
Sobic.001G097500.v3.1	354	IS1004,IS10302,IS1212,IS1219,IS1233,IS12697,IS12937,IS12945,IS13294,IS13444,IS13549,IS13809,IS15401,IS15466,IS15744,IS15845,IS15931,IS18484,IS18758,IS19153,IS20740,IS20743,IS20956,IS21055,IS21219,IS21645,IS22294,IS23216,IS23496,IS23514,IS23520,IS23521,IS23590,IS23684,IS23891,IS2391,IS23992,IS24139,IS24218,IS24503,IS24939,IS24953,IS25395,IS25989,IS26694,IS26737,IS27034,IS27557,IS27697,IS27786,IS28…
Sobic.001G097600.v3.1	354	IS1004,IS10302,IS1212,IS1219,IS1233,IS12697,IS12937,IS12945,IS13294,IS13444,IS13549,IS13809,IS15401,IS15466,IS15744,IS15845,IS15931,IS18484,IS18758,IS19153,IS20740,IS20743,IS20956,IS21055,IS21219,IS21645,IS22294,IS23216,IS23496,IS23514,IS23520,IS23521,IS23590,IS23684,IS23891,IS2391,IS23992,IS24139,IS24218,IS24503,IS24939,IS24953,IS25395,IS25989,IS26694,IS26737,IS27034,IS27557,IS27697,IS27786,IS28…
Sobic.001G097900.v3.1	354	IS1004,IS10302,IS1212,IS1219,IS1233,IS12697,IS12937,IS12945,IS13294,IS13444,IS13549,IS13809,IS15401,IS15466,IS15744,IS15845,IS15931,IS18484,IS18758,IS19153,IS20740,IS20743,IS20956,IS21055,IS21219,IS21645,IS22294,IS23216,IS23496,IS23514,IS23520,IS23521,IS23590,IS23684,IS23891,IS2391,IS23992,IS24139,IS24218,IS24503,IS24939,IS24953,IS25395,IS25989,IS26694,IS26737,IS27034,IS27557,IS27697,IS27786,IS28…
Sobic.001G098000.v3.1	354	IS1004,IS10302,IS1212,IS1219,IS1233,IS12697,IS12937,IS12945,IS13294,IS13444,IS13549,IS13809,IS15401,IS15466,IS15744,IS15845,IS15931,IS18484,IS18758,IS19153,IS20740,IS20743,IS20956,IS21055,IS21219,IS21645,IS22294,IS23216,IS23496,IS23514,IS23520,IS23521,IS23590,IS23684,IS23891,IS2391,IS23992,IS24139,IS24218,IS24503,IS24939,IS24953,IS25395,IS25989,IS26694,IS26737,IS27034,IS27557,IS27697,IS27786,IS28…
Sobic.001G098200.v3.1	354	IS1004,IS10302,IS1212,IS1219,IS1233,IS12697,IS12937,IS12945,IS13294,IS13444,IS13549,IS13809,IS15401,IS15466,IS15744,IS15845,IS15931,IS18484,IS18758,IS19153,IS20740,IS20743,IS20956,IS21055,IS21219,IS21645,IS22294,IS23216,IS23496,IS23514,IS23520,IS23521,IS23590,IS23684,IS23891,IS2391,IS23992,IS24139,IS24218,IS24503,IS24939,IS24953,IS25395,IS25989,IS26694,IS26737,IS27034,IS27557,IS27697,IS27786,IS28…
Sobic.001G098400.v3.1	354	IS1004,IS10302,IS1212,IS1219,IS1233,IS12697,IS12937,IS12945,IS13294,IS13444,IS13549,IS13809,IS15401,IS15466,IS15744,IS15845,IS15931,IS18484,IS18758,IS19153,IS20740,IS20743,IS20956,IS21055,IS21219,IS21645,IS22294,IS23216,IS23496,IS23514,IS23520,IS23521,IS23590,IS23684,IS23891,IS2391,IS23992,IS24139,IS24218,IS24503,IS24939,IS24953,IS25395,IS25989,IS26694,IS26737,IS27034,IS27557,IS27697,IS27786,IS28…
Sobic.001G098500.v3.1	354	IS1004,IS10302,IS1212,IS1219,IS1233,IS12697,IS12937,IS12945,IS13294,IS13444,IS13549,IS13809,IS15401,IS15466,IS15744,IS15845,IS15931,IS18484,IS18758,IS19153,IS20740,IS20743,IS20956,IS21055,IS21219,IS21645,IS22294,IS23216,IS23496,IS23514,IS23520,IS23521,IS23590,IS23684,IS23891,IS2391,IS23992,IS24139,IS24218,IS24503,IS24939,IS24953,IS25395,IS25989,IS26694,IS26737,IS27034,IS27557,IS27697,IS27786,IS28…
Sobic.001G099000.v3.1	354	IS1004,IS10302,IS1212,IS1219,IS1233,IS12697,IS12937,IS12945,IS13294,IS13444,IS13549,IS13809,IS15401,IS15466,IS15744,IS15845,IS15931,IS18484,IS18758,IS19153,IS20740,IS20743,IS20956,IS21055,IS21219,IS21645,IS22294,IS23216,IS23496,IS23514,IS23520,IS23521,IS23590,IS23684,IS23891,IS2391,IS23992,IS24139,IS24218,IS24503,IS24939,IS24953,IS25395,IS25989,IS26694,IS26737,IS27034,IS27557,IS27697,IS27786,IS28…
Sobic.001G099100.v3.1	354	IS1004,IS10302,IS1212,IS1219,IS1233,IS12697,IS12937,IS12945,IS13294,IS13444,IS13549,IS13809,IS15401,IS15466,IS15744,IS15845,IS15931,IS18484,IS18758,IS19153,IS20740,IS20743,IS20956,IS21055,IS21219,IS21645,IS22294,IS23216,IS23496,IS23514,IS23520,IS23521,IS23590,IS23684,IS23891,IS2391,IS23992,IS24139,IS24218,IS24503,IS24939,IS24953,IS25395,IS25989,IS26694,IS26737,IS27034,IS27557,IS27697,IS27786,IS28…
Sobic.001G099400.v3.1	354	IS1004,IS10302,IS1212,IS1219,IS1233,IS12697,IS12937,IS12945,IS13294,IS13444,IS13549,IS13809,IS15401,IS15466,IS15744,IS15845,IS15931,IS18484,IS18758,IS19153,IS20740,IS20743,IS20956,IS21055,IS21219,IS21645,IS22294,IS23216,IS23496,IS23514,IS23520,IS23521,IS23590,IS23684,IS23891,IS2391,IS23992,IS24139,IS24218,IS24503,IS24939,IS24953,IS25395,IS25989,IS26694,IS26737,IS27034,IS27557,IS27697,IS27786,IS28…
Sobic.001G099800.v3.1	354	IS1004,IS10302,IS1212,IS1219,IS1233,IS12697,IS12937,IS12945,IS13294,IS13444,IS13549,IS13809,IS15401,IS15466,IS15744,IS15845,IS15931,IS18484,IS18758,IS19153,IS20740,IS20743,IS20956,IS21055,IS21219,IS21645,IS22294,IS23216,IS23496,IS23514,IS23520,IS23521,IS23590,IS23684,IS23891,IS2391,IS23992,IS24139,IS24218,IS24503,IS24939,IS24953,IS25395,IS25989,IS26694,IS26737,IS27034,IS27557,IS27697,IS27786,IS28…
Sobic.001G099900.v3.1	354	IS1004,IS10302,IS1212,IS1219,IS1233,IS12697,IS12937,IS12945,IS13294,IS13444,IS13549,IS13809,IS15401,IS15466,IS15744,IS15845,IS15931,IS18484,IS18758,IS19153,IS20740,IS20743,IS20956,IS21055,IS21219,IS21645,IS22294,IS23216,IS23496,IS23514,IS23520,IS23521,IS23590,IS23684,IS23891,IS2391,IS23992,IS24139,IS24218,IS24503,IS24939,IS24953,IS25395,IS25989,IS26694,IS26737,IS27034,IS27557,IS27697,IS27786,IS28…
Sobic.001G100000.v3.1	354	IS1004,IS10302,IS1212,IS1219,IS1233,IS12697,IS12937,IS12945,IS13294,IS13444,IS13549,IS13809,IS15401,IS15466,IS15744,IS15845,IS15931,IS18484,IS18758,IS19153,IS20740,IS20743,IS20956,IS21055,IS21219,IS21645,IS22294,IS23216,IS23496,IS23514,IS23520,IS23521,IS23590,IS23684,IS23891,IS2391,IS23992,IS24139,IS24218,IS24503,IS24939,IS24953,IS25395,IS25989,IS26694,IS26737,IS27034,IS27557,IS27697,IS27786,IS28…
Sobic.001G100100.v3.1	354	IS1004,IS10302,IS1212,IS1219,IS1233,IS12697,IS12937,IS12945,IS13294,IS13444,IS13549,IS13809,IS15401,IS15466,IS15744,IS15845,IS15931,IS18484,IS18758,IS19153,IS20740,IS20743,IS20956,IS21055,IS21219,IS21645,IS22294,IS23216,IS23496,IS23514,IS23520,IS23521,IS23590,IS23684,IS23891,IS2391,IS23992,IS24139,IS24218,IS24503,IS24939,IS24953,IS25395,IS25989,IS26694,IS26737,IS27034,IS27557,IS27697,IS27786,IS28…
Sobic.001G101000.v3.1	354	IS1004,IS10302,IS1212,IS1219,IS1233,IS12697,IS12937,IS12945,IS13294,IS13444,IS13549,IS13809,IS15401,IS15466,IS15744,IS15845,IS15931,IS18484,IS18758,IS19153,IS20740,IS20743,IS20956,IS21055,IS21219,IS21645,IS22294,IS23216,IS23496,IS23514,IS23520,IS23521,IS23590,IS23684,IS23891,IS2391,IS23992,IS24139,IS24218,IS24503,IS24939,IS24953,IS25395,IS25989,IS26694,IS26737,IS27034,IS27557,IS27697,IS27786,IS28…
Sobic.001G101100.v3.1	354	IS1004,IS10302,IS1212,IS1219,IS1233,IS12697,IS12937,IS12945,IS13294,IS13444,IS13549,IS13809,IS15401,IS15466,IS15744,IS15845,IS15931,IS18484,IS18758,IS19153,IS20740,IS20743,IS20956,IS21055,IS21219,IS21645,IS22294,IS23216,IS23496,IS23514,IS23520,IS23521,IS23590,IS23684,IS23891,IS2391,IS23992,IS24139,IS24218,IS24503,IS24939,IS24953,IS25395,IS25989,IS26694,IS26737,IS27034,IS27557,IS27697,IS27786,IS28…
Sobic.001G101500.v3.1	354	IS1004,IS10302,IS1212,IS1219,IS1233,IS12697,IS12937,IS12945,IS13294,IS13444,IS13549,IS13809,IS15401,IS15466,IS15744,IS15845,IS15931,IS18484,IS18758,IS19153,IS20740,IS20743,IS20956,IS21055,IS21219,IS21645,IS22294,IS23216,IS23496,IS23514,IS23520,IS23521,IS23590,IS23684,IS23891,IS2391,IS23992,IS24139,IS24218,IS24503,IS24939,IS24953,IS25395,IS25989,IS26694,IS26737,IS27034,IS27557,IS27697,IS27786,IS28…
Sobic.001G101700.v3.1	354	IS1004,IS10302,IS1212,IS1219,IS1233,IS12697,IS12937,IS12945,IS13294,IS13444,IS13549,IS13809,IS15401,IS15466,IS15744,IS15845,IS15931,IS18484,IS18758,IS19153,IS20740,IS20743,IS20956,IS21055,IS21219,IS21645,IS22294,IS23216,IS23496,IS23514,IS23520,IS23521,IS23590,IS23684,IS23891,IS2391,IS23992,IS24139,IS24218,IS24503,IS24939,IS24953,IS25395,IS25989,IS26694,IS26737,IS27034,IS27557,IS27697,IS27786,IS28…
Sobic.001G102200.v3.1	354	IS1004,IS10302,IS1212,IS1219,IS1233,IS12697,IS12937,IS12945,IS13294,IS13444,IS13549,IS13809,IS15401,IS15466,IS15744,IS15845,IS15931,IS18484,IS18758,IS19153,IS20740,IS20743,IS20956,IS21055,IS21219,IS21645,IS22294,IS23216,IS23496,IS23514,IS23520,IS23521,IS23590,IS23684,IS23891,IS2391,IS23992,IS24139,IS24218,IS24503,IS24939,IS24953,IS25395,IS25989,IS26694,IS26737,IS27034,IS27557,IS27697,IS27786,IS28…
Sobic.001G102300.v3.1	354	IS1004,IS10302,IS1212,IS1219,IS1233,IS12697,IS12937,IS12945,IS13294,IS13444,IS13549,IS13809,IS15401,IS15466,IS15744,IS15845,IS15931,IS18484,IS18758,IS19153,IS20740,IS20743,IS20956,IS21055,IS21219,IS21645,IS22294,IS23216,IS23496,IS23514,IS23520,IS23521,IS23590,IS23684,IS23891,IS2391,IS23992,IS24139,IS24218,IS24503,IS24939,IS24953,IS25395,IS25989,IS26694,IS26737,IS27034,IS27557,IS27697,IS27786,IS28…
Sobic.001G102500.v3.1	354	IS1004,IS10302,IS1212,IS1219,IS1233,IS12697,IS12937,IS12945,IS13294,IS13444,IS13549,IS13809,IS15401,IS15466,IS15744,IS15845,IS15931,IS18484,IS18758,IS19153,IS20740,IS20743,IS20956,IS21055,IS21219,IS21645,IS22294,IS23216,IS23496,IS23514,IS23520,IS23521,IS23590,IS23684,IS23891,IS2391,IS23992,IS24139,IS24218,IS24503,IS24939,IS24953,IS25395,IS25989,IS26694,IS26737,IS27034,IS27557,IS27697,IS27786,IS28…
Sobic.001G102700.v3.1	354	IS1004,IS10302,IS1212,IS1219,IS1233,IS12697,IS12937,IS12945,IS13294,IS13444,IS13549,IS13809,IS15401,IS15466,IS15744,IS15845,IS15931,IS18484,IS18758,IS19153,IS20740,IS20743,IS20956,IS21055,IS21219,IS21645,IS22294,IS23216,IS23496,IS23514,IS23520,IS23521,IS23590,IS23684,IS23891,IS2391,IS23992,IS24139,IS24218,IS24503,IS24939,IS24953,IS25395,IS25989,IS26694,IS26737,IS27034,IS27557,IS27697,IS27786,IS28…
Sobic.001G102800.v3.1	354	IS1004,IS10302,IS1212,IS1219,IS1233,IS12697,IS12937,IS12945,IS13294,IS13444,IS13549,IS13809,IS15401,IS15466,IS15744,IS15845,IS15931,IS18484,IS18758,IS19153,IS20740,IS20743,IS20956,IS21055,IS21219,IS21645,IS22294,IS23216,IS23496,IS23514,IS23520,IS23521,IS23590,IS23684,IS23891,IS2391,IS23992,IS24139,IS24218,IS24503,IS24939,IS24953,IS25395,IS25989,IS26694,IS26737,IS27034,IS27557,IS27697,IS27786,IS28…
Sobic.001G103000.v3.1	354	IS1004,IS10302,IS1212,IS1219,IS1233,IS12697,IS12937,IS12945,IS13294,IS13444,IS13549,IS13809,IS15401,IS15466,IS15744,IS15845,IS15931,IS18484,IS18758,IS19153,IS20740,IS20743,IS20956,IS21055,IS21219,IS21645,IS22294,IS23216,IS23496,IS23514,IS23520,IS23521,IS23590,IS23684,IS23891,IS2391,IS23992,IS24139,IS24218,IS24503,IS24939,IS24953,IS25395,IS25989,IS26694,IS26737,IS27034,IS27557,IS27697,IS27786,IS28…
Sobic.001G103100.v3.1	354	IS1004,IS10302,IS1212,IS1219,IS1233,IS12697,IS12937,IS12945,IS13294,IS13444,IS13549,IS13809,IS15401,IS15466,IS15744,IS15845,IS15931,IS18484,IS18758,IS19153,IS20740,IS20743,IS20956,IS21055,IS21219,IS21645,IS22294,IS23216,IS23496,IS23514,IS23520,IS23521,IS23590,IS23684,IS23891,IS2391,IS23992,IS24139,IS24218,IS24503,IS24939,IS24953,IS25395,IS25989,IS26694,IS26737,IS27034,IS27557,IS27697,IS27786,IS28…
Sobic.001G103200.v3.1	354	IS1004,IS10302,IS1212,IS1219,IS1233,IS12697,IS12937,IS12945,IS13294,IS13444,IS13549,IS13809,IS15401,IS15466,IS15744,IS15845,IS15931,IS18484,IS18758,IS19153,IS20740,IS20743,IS20956,IS21055,IS21219,IS21645,IS22294,IS23216,IS23496,IS23514,IS23520,IS23521,IS23590,IS23684,IS23891,IS2391,IS23992,IS24139,IS24218,IS24503,IS24939,IS24953,IS25395,IS25989,IS26694,IS26737,IS27034,IS27557,IS27697,IS27786,IS28…
Sobic.001G103300.v3.1	354	IS1004,IS10302,IS1212,IS1219,IS1233,IS12697,IS12937,IS12945,IS13294,IS13444,IS13549,IS13809,IS15401,IS15466,IS15744,IS15845,IS15931,IS18484,IS18758,IS19153,IS20740,IS20743,IS20956,IS21055,IS21219,IS21645,IS22294,IS23216,IS23496,IS23514,IS23520,IS23521,IS23590,IS23684,IS23891,IS2391,IS23992,IS24139,IS24218,IS24503,IS24939,IS24953,IS25395,IS25989,IS26694,IS26737,IS27034,IS27557,IS27697,IS27786,IS28…
Sobic.001G103400.v3.1	354	IS1004,IS10302,IS1212,IS1219,IS1233,IS12697,IS12937,IS12945,IS13294,IS13444,IS13549,IS13809,IS15401,IS15466,IS15744,IS15845,IS15931,IS18484,IS18758,IS19153,IS20740,IS20743,IS20956,IS21055,IS21219,IS21645,IS22294,IS23216,IS23496,IS23514,IS23520,IS23521,IS23590,IS23684,IS23891,IS2391,IS23992,IS24139,IS24218,IS24503,IS24939,IS24953,IS25395,IS25989,IS26694,IS26737,IS27034,IS27557,IS27697,IS27786,IS28…
Sobic.001G103900.v3.1	354	IS1004,IS10302,IS1212,IS1219,IS1233,IS12697,IS12937,IS12945,IS13294,IS13444,IS13549,IS13809,IS15401,IS15466,IS15744,IS15845,IS15931,IS18484,IS18758,IS19153,IS20740,IS20743,IS20956,IS21055,IS21219,IS21645,IS22294,IS23216,IS23496,IS23514,IS23520,IS23521,IS23590,IS23684,IS23891,IS2391,IS23992,IS24139,IS24218,IS24503,IS24939,IS24953,IS25395,IS25989,IS26694,IS26737,IS27034,IS27557,IS27697,IS27786,IS28…
Sobic.001G104100.v3.1	354	IS1004,IS10302,IS1212,IS1219,IS1233,IS12697,IS12937,IS12945,IS13294,IS13444,IS13549,IS13809,IS15401,IS15466,IS15744,IS15845,IS15931,IS18484,IS18758,IS19153,IS20740,IS20743,IS20956,IS21055,IS21219,IS21645,IS22294,IS23216,IS23496,IS23514,IS23520,IS23521,IS23590,IS23684,IS23891,IS2391,IS23992,IS24139,IS24218,IS24503,IS24939,IS24953,IS25395,IS25989,IS26694,IS26737,IS27034,IS27557,IS27697,IS27786,IS28…
Sobic.001G104300.v3.1	354	IS1004,IS10302,IS1212,IS1219,IS1233,IS12697,IS12937,IS12945,IS13294,IS13444,IS13549,IS13809,IS15401,IS15466,IS15744,IS15845,IS15931,IS18484,IS18758,IS19153,IS20740,IS20743,IS20956,IS21055,IS21219,IS21645,IS22294,IS23216,IS23496,IS23514,IS23520,IS23521,IS23590,IS23684,IS23891,IS2391,IS23992,IS24139,IS24218,IS24503,IS24939,IS24953,IS25395,IS25989,IS26694,IS26737,IS27034,IS27557,IS27697,IS27786,IS28…
Sobic.001G104500.v3.1	354	IS1004,IS10302,IS1212,IS1219,IS1233,IS12697,IS12937,IS12945,IS13294,IS13444,IS13549,IS13809,IS15401,IS15466,IS15744,IS15845,IS15931,IS18484,IS18758,IS19153,IS20740,IS20743,IS20956,IS21055,IS21219,IS21645,IS22294,IS23216,IS23496,IS23514,IS23520,IS23521,IS23590,IS23684,IS23891,IS2391,IS23992,IS24139,IS24218,IS24503,IS24939,IS24953,IS25395,IS25989,IS26694,IS26737,IS27034,IS27557,IS27697,IS27786,IS28…
Sobic.001G104700.v3.1	354	IS1004,IS10302,IS1212,IS1219,IS1233,IS12697,IS12937,IS12945,IS13294,IS13444,IS13549,IS13809,IS15401,IS15466,IS15744,IS15845,IS15931,IS18484,IS18758,IS19153,IS20740,IS20743,IS20956,IS21055,IS21219,IS21645,IS22294,IS23216,IS23496,IS23514,IS23520,IS23521,IS23590,IS23684,IS23891,IS2391,IS23992,IS24139,IS24218,IS24503,IS24939,IS24953,IS25395,IS25989,IS26694,IS26737,IS27034,IS27557,IS27697,IS27786,IS28…
Sobic.001G104800.v3.1	354	IS1004,IS10302,IS1212,IS1219,IS1233,IS12697,IS12937,IS12945,IS13294,IS13444,IS13549,IS13809,IS15401,IS15466,IS15744,IS15845,IS15931,IS18484,IS18758,IS19153,IS20740,IS20743,IS20956,IS21055,IS21219,IS21645,IS22294,IS23216,IS23496,IS23514,IS23520,IS23521,IS23590,IS23684,IS23891,IS2391,IS23992,IS24139,IS24218,IS24503,IS24939,IS24953,IS25395,IS25989,IS26694,IS26737,IS27034,IS27557,IS27697,IS27786,IS28…
Sobic.001G105000.v3.1	354	IS1004,IS10302,IS1212,IS1219,IS1233,IS12697,IS12937,IS12945,IS13294,IS13444,IS13549,IS13809,IS15401,IS15466,IS15744,IS15845,IS15931,IS18484,IS18758,IS19153,IS20740,IS20743,IS20956,IS21055,IS21219,IS21645,IS22294,IS23216,IS23496,IS23514,IS23520,IS23521,IS23590,IS23684,IS23891,IS2391,IS23992,IS24139,IS24218,IS24503,IS24939,IS24953,IS25395,IS25989,IS26694,IS26737,IS27034,IS27557,IS27697,IS27786,IS28…
Sobic.001G105100.v3.1	354	IS1004,IS10302,IS1212,IS1219,IS1233,IS12697,IS12937,IS12945,IS13294,IS13444,IS13549,IS13809,IS15401,IS15466,IS15744,IS15845,IS15931,IS18484,IS18758,IS19153,IS20740,IS20743,IS20956,IS21055,IS21219,IS21645,IS22294,IS23216,IS23496,IS23514,IS23520,IS23521,IS23590,IS23684,IS23891,IS2391,IS23992,IS24139,IS24218,IS24503,IS24939,IS24953,IS25395,IS25989,IS26694,IS26737,IS27034,IS27557,IS27697,IS27786,IS28…
Sobic.001G105200.v3.1	354	IS1004,IS10302,IS1212,IS1219,IS1233,IS12697,IS12937,IS12945,IS13294,IS13444,IS13549,IS13809,IS15401,IS15466,IS15744,IS15845,IS15931,IS18484,IS18758,IS19153,IS20740,IS20743,IS20956,IS21055,IS21219,IS21645,IS22294,IS23216,IS23496,IS23514,IS23520,IS23521,IS23590,IS23684,IS23891,IS2391,IS23992,IS24139,IS24218,IS24503,IS24939,IS24953,IS25395,IS25989,IS26694,IS26737,IS27034,IS27557,IS27697,IS27786,IS28…
Sobic.001G105300.v3.1	354	IS1004,IS10302,IS1212,IS1219,IS1233,IS12697,IS12937,IS12945,IS13294,IS13444,IS13549,IS13809,IS15401,IS15466,IS15744,IS15845,IS15931,IS18484,IS18758,IS19153,IS20740,IS20743,IS20956,IS21055,IS21219,IS21645,IS22294,IS23216,IS23496,IS23514,IS23520,IS23521,IS23590,IS23684,IS23891,IS2391,IS23992,IS24139,IS24218,IS24503,IS24939,IS24953,IS25395,IS25989,IS26694,IS26737,IS27034,IS27557,IS27697,IS27786,IS28…
Sobic.001G105500.v3.1	354	IS1004,IS10302,IS1212,IS1219,IS1233,IS12697,IS12937,IS12945,IS13294,IS13444,IS13549,IS13809,IS15401,IS15466,IS15744,IS15845,IS15931,IS18484,IS18758,IS19153,IS20740,IS20743,IS20956,IS21055,IS21219,IS21645,IS22294,IS23216,IS23496,IS23514,IS23520,IS23521,IS23590,IS23684,IS23891,IS2391,IS23992,IS24139,IS24218,IS24503,IS24939,IS24953,IS25395,IS25989,IS26694,IS26737,IS27034,IS27557,IS27697,IS27786,IS28…
Sobic.001G105700.v3.1	354	IS1004,IS10302,IS1212,IS1219,IS1233,IS12697,IS12937,IS12945,IS13294,IS13444,IS13549,IS13809,IS15401,IS15466,IS15744,IS15845,IS15931,IS18484,IS18758,IS19153,IS20740,IS20743,IS20956,IS21055,IS21219,IS21645,IS22294,IS23216,IS23496,IS23514,IS23520,IS23521,IS23590,IS23684,IS23891,IS2391,IS23992,IS24139,IS24218,IS24503,IS24939,IS24953,IS25395,IS25989,IS26694,IS26737,IS27034,IS27557,IS27697,IS27786,IS28…
Sobic.001G106000.v3.1	354	IS1004,IS10302,IS1212,IS1219,IS1233,IS12697,IS12937,IS12945,IS13294,IS13444,IS13549,IS13809,IS15401,IS15466,IS15744,IS15845,IS15931,IS18484,IS18758,IS19153,IS20740,IS20743,IS20956,IS21055,IS21219,IS21645,IS22294,IS23216,IS23496,IS23514,IS23520,IS23521,IS23590,IS23684,IS23891,IS2391,IS23992,IS24139,IS24218,IS24503,IS24939,IS24953,IS25395,IS25989,IS26694,IS26737,IS27034,IS27557,IS27697,IS27786,IS28…
Sobic.001G106100.v3.1	354	IS1004,IS10302,IS1212,IS1219,IS1233,IS12697,IS12937,IS12945,IS13294,IS13444,IS13549,IS13809,IS15401,IS15466,IS15744,IS15845,IS15931,IS18484,IS18758,IS19153,IS20740,IS20743,IS20956,IS21055,IS21219,IS21645,IS22294,IS23216,IS23496,IS23514,IS23520,IS23521,IS23590,IS23684,IS23891,IS2391,IS23992,IS24139,IS24218,IS24503,IS24939,IS24953,IS25395,IS25989,IS26694,IS26737,IS27034,IS27557,IS27697,IS27786,IS28…
Sobic.001G106200.v3.1	354	IS1004,IS10302,IS1212,IS1219,IS1233,IS12697,IS12937,IS12945,IS13294,IS13444,IS13549,IS13809,IS15401,IS15466,IS15744,IS15845,IS15931,IS18484,IS18758,IS19153,IS20740,IS20743,IS20956,IS21055,IS21219,IS21645,IS22294,IS23216,IS23496,IS23514,IS23520,IS23521,IS23590,IS23684,IS23891,IS2391,IS23992,IS24139,IS24218,IS24503,IS24939,IS24953,IS25395,IS25989,IS26694,IS26737,IS27034,IS27557,IS27697,IS27786,IS28…
Sobic.001G106400.v3.1	354	IS1004,IS10302,IS1212,IS1219,IS1233,IS12697,IS12937,IS12945,IS13294,IS13444,IS13549,IS13809,IS15401,IS15466,IS15744,IS15845,IS15931,IS18484,IS18758,IS19153,IS20740,IS20743,IS20956,IS21055,IS21219,IS21645,IS22294,IS23216,IS23496,IS23514,IS23520,IS23521,IS23590,IS23684,IS23891,IS2391,IS23992,IS24139,IS24218,IS24503,IS24939,IS24953,IS25395,IS25989,IS26694,IS26737,IS27034,IS27557,IS27697,IS27786,IS28…
Sobic.001G106600.v3.1	354	IS1004,IS10302,IS1212,IS1219,IS1233,IS12697,IS12937,IS12945,IS13294,IS13444,IS13549,IS13809,IS15401,IS15466,IS15744,IS15845,IS15931,IS18484,IS18758,IS19153,IS20740,IS20743,IS20956,IS21055,IS21219,IS21645,IS22294,IS23216,IS23496,IS23514,IS23520,IS23521,IS23590,IS23684,IS23891,IS2391,IS23992,IS24139,IS24218,IS24503,IS24939,IS24953,IS25395,IS25989,IS26694,IS26737,IS27034,IS27557,IS27697,IS27786,IS28…
Sobic.001G106800.v3.1	354	IS1004,IS10302,IS1212,IS1219,IS1233,IS12697,IS12937,IS12945,IS13294,IS13444,IS13549,IS13809,IS15401,IS15466,IS15744,IS15845,IS15931,IS18484,IS18758,IS19153,IS20740,IS20743,IS20956,IS21055,IS21219,IS21645,IS22294,IS23216,IS23496,IS23514,IS23520,IS23521,IS23590,IS23684,IS23891,IS2391,IS23992,IS24139,IS24218,IS24503,IS24939,IS24953,IS25395,IS25989,IS26694,IS26737,IS27034,IS27557,IS27697,IS27786,IS28…
Sobic.001G106900.v3.1	354	IS1004,IS10302,IS1212,IS1219,IS1233,IS12697,IS12937,IS12945,IS13294,IS13444,IS13549,IS13809,IS15401,IS15466,IS15744,IS15845,IS15931,IS18484,IS18758,IS19153,IS20740,IS20743,IS20956,IS21055,IS21219,IS21645,IS22294,IS23216,IS23496,IS23514,IS23520,IS23521,IS23590,IS23684,IS23891,IS2391,IS23992,IS24139,IS24218,IS24503,IS24939,IS24953,IS25395,IS25989,IS26694,IS26737,IS27034,IS27557,IS27697,IS27786,IS28…
Sobic.001G107100.v3.1	354	IS1004,IS10302,IS1212,IS1219,IS1233,IS12697,IS12937,IS12945,IS13294,IS13444,IS13549,IS13809,IS15401,IS15466,IS15744,IS15845,IS15931,IS18484,IS18758,IS19153,IS20740,IS20743,IS20956,IS21055,IS21219,IS21645,IS22294,IS23216,IS23496,IS23514,IS23520,IS23521,IS23590,IS23684,IS23891,IS2391,IS23992,IS24139,IS24218,IS24503,IS24939,IS24953,IS25395,IS25989,IS26694,IS26737,IS27034,IS27557,IS27697,IS27786,IS28…
Sobic.001G107200.v3.1	354	IS1004,IS10302,IS1212,IS1219,IS1233,IS12697,IS12937,IS12945,IS13294,IS13444,IS13549,IS13809,IS15401,IS15466,IS15744,IS15845,IS15931,IS18484,IS18758,IS19153,IS20740,IS20743,IS20956,IS21055,IS21219,IS21645,IS22294,IS23216,IS23496,IS23514,IS23520,IS23521,IS23590,IS23684,IS23891,IS2391,IS23992,IS24139,IS24218,IS24503,IS24939,IS24953,IS25395,IS25989,IS26694,IS26737,IS27034,IS27557,IS27697,IS27786,IS28…
Sobic.001G107300.v3.1	354	IS1004,IS10302,IS1212,IS1219,IS1233,IS12697,IS12937,IS12945,IS13294,IS13444,IS13549,IS13809,IS15401,IS15466,IS15744,IS15845,IS15931,IS18484,IS18758,IS19153,IS20740,IS20743,IS20956,IS21055,IS21219,IS21645,IS22294,IS23216,IS23496,IS23514,IS23520,IS23521,IS23590,IS23684,IS23891,IS2391,IS23992,IS24139,IS24218,IS24503,IS24939,IS24953,IS25395,IS25989,IS26694,IS26737,IS27034,IS27557,IS27697,IS27786,IS28…
Sobic.001G107500.v3.1	354	IS1004,IS10302,IS1212,IS1219,IS1233,IS12697,IS12937,IS12945,IS13294,IS13444,IS13549,IS13809,IS15401,IS15466,IS15744,IS15845,IS15931,IS18484,IS18758,IS19153,IS20740,IS20743,IS20956,IS21055,IS21219,IS21645,IS22294,IS23216,IS23496,IS23514,IS23520,IS23521,IS23590,IS23684,IS23891,IS2391,IS23992,IS24139,IS24218,IS24503,IS24939,IS24953,IS25395,IS25989,IS26694,IS26737,IS27034,IS27557,IS27697,IS27786,IS28…
Sobic.001G107600.v3.1	354	IS1004,IS10302,IS1212,IS1219,IS1233,IS12697,IS12937,IS12945,IS13294,IS13444,IS13549,IS13809,IS15401,IS15466,IS15744,IS15845,IS15931,IS18484,IS18758,IS19153,IS20740,IS20743,IS20956,IS21055,IS21219,IS21645,IS22294,IS23216,IS23496,IS23514,IS23520,IS23521,IS23590,IS23684,IS23891,IS2391,IS23992,IS24139,IS24218,IS24503,IS24939,IS24953,IS25395,IS25989,IS26694,IS26737,IS27034,IS27557,IS27697,IS27786,IS28…
Sobic.001G107700.v3.1	354	IS1004,IS10302,IS1212,IS1219,IS1233,IS12697,IS12937,IS12945,IS13294,IS13444,IS13549,IS13809,IS15401,IS15466,IS15744,IS15845,IS15931,IS18484,IS18758,IS19153,IS20740,IS20743,IS20956,IS21055,IS21219,IS21645,IS22294,IS23216,IS23496,IS23514,IS23520,IS23521,IS23590,IS23684,IS23891,IS2391,IS23992,IS24139,IS24218,IS24503,IS24939,IS24953,IS25395,IS25989,IS26694,IS26737,IS27034,IS27557,IS27697,IS27786,IS28…
Sobic.001G107900.v3.1	354	IS1004,IS10302,IS1212,IS1219,IS1233,IS12697,IS12937,IS12945,IS13294,IS13444,IS13549,IS13809,IS15401,IS15466,IS15744,IS15845,IS15931,IS18484,IS18758,IS19153,IS20740,IS20743,IS20956,IS21055,IS21219,IS21645,IS22294,IS23216,IS23496,IS23514,IS23520,IS23521,IS23590,IS23684,IS23891,IS2391,IS23992,IS24139,IS24218,IS24503,IS24939,IS24953,IS25395,IS25989,IS26694,IS26737,IS27034,IS27557,IS27697,IS27786,IS28…
Sobic.001G108000.v3.1	354	IS1004,IS10302,IS1212,IS1219,IS1233,IS12697,IS12937,IS12945,IS13294,IS13444,IS13549,IS13809,IS15401,IS15466,IS15744,IS15845,IS15931,IS18484,IS18758,IS19153,IS20740,IS20743,IS20956,IS21055,IS21219,IS21645,IS22294,IS23216,IS23496,IS23514,IS23520,IS23521,IS23590,IS23684,IS23891,IS2391,IS23992,IS24139,IS24218,IS24503,IS24939,IS24953,IS25395,IS25989,IS26694,IS26737,IS27034,IS27557,IS27697,IS27786,IS28…
Sobic.001G108400.v3.1	354	IS1004,IS10302,IS1212,IS1219,IS1233,IS12697,IS12937,IS12945,IS13294,IS13444,IS13549,IS13809,IS15401,IS15466,IS15744,IS15845,IS15931,IS18484,IS18758,IS19153,IS20740,IS20743,IS20956,IS21055,IS21219,IS21645,IS22294,IS23216,IS23496,IS23514,IS23520,IS23521,IS23590,IS23684,IS23891,IS2391,IS23992,IS24139,IS24218,IS24503,IS24939,IS24953,IS25395,IS25989,IS26694,IS26737,IS27034,IS27557,IS27697,IS27786,IS28…
Sobic.001G108500.v3.1	354	IS1004,IS10302,IS1212,IS1219,IS1233,IS12697,IS12937,IS12945,IS13294,IS13444,IS13549,IS13809,IS15401,IS15466,IS15744,IS15845,IS15931,IS18484,IS18758,IS19153,IS20740,IS20743,IS20956,IS21055,IS21219,IS21645,IS22294,IS23216,IS23496,IS23514,IS23520,IS23521,IS23590,IS23684,IS23891,IS2391,IS23992,IS24139,IS24218,IS24503,IS24939,IS24953,IS25395,IS25989,IS26694,IS26737,IS27034,IS27557,IS27697,IS27786,IS28…
Sobic.001G108600.v3.1	354	IS1004,IS10302,IS1212,IS1219,IS1233,IS12697,IS12937,IS12945,IS13294,IS13444,IS13549,IS13809,IS15401,IS15466,IS15744,IS15845,IS15931,IS18484,IS18758,IS19153,IS20740,IS20743,IS20956,IS21055,IS21219,IS21645,IS22294,IS23216,IS23496,IS23514,IS23520,IS23521,IS23590,IS23684,IS23891,IS2391,IS23992,IS24139,IS24218,IS24503,IS24939,IS24953,IS25395,IS25989,IS26694,IS26737,IS27034,IS27557,IS27697,IS27786,IS28…
Sobic.001G108700.v3.1	354	IS1004,IS10302,IS1212,IS1219,IS1233,IS12697,IS12937,IS12945,IS13294,IS13444,IS13549,IS13809,IS15401,IS15466,IS15744,IS15845,IS15931,IS18484,IS18758,IS19153,IS20740,IS20743,IS20956,IS21055,IS21219,IS21645,IS22294,IS23216,IS23496,IS23514,IS23520,IS23521,IS23590,IS23684,IS23891,IS2391,IS23992,IS24139,IS24218,IS24503,IS24939,IS24953,IS25395,IS25989,IS26694,IS26737,IS27034,IS27557,IS27697,IS27786,IS28…
Sobic.001G108900.v3.1	354	IS1004,IS10302,IS1212,IS1219,IS1233,IS12697,IS12937,IS12945,IS13294,IS13444,IS13549,IS13809,IS15401,IS15466,IS15744,IS15845,IS15931,IS18484,IS18758,IS19153,IS20740,IS20743,IS20956,IS21055,IS21219,IS21645,IS22294,IS23216,IS23496,IS23514,IS23520,IS23521,IS23590,IS23684,IS23891,IS2391,IS23992,IS24139,IS24218,IS24503,IS24939,IS24953,IS25395,IS25989,IS26694,IS26737,IS27034,IS27557,IS27697,IS27786,IS28…
Sobic.001G109100.v3.1	354	IS1004,IS10302,IS1212,IS1219,IS1233,IS12697,IS12937,IS12945,IS13294,IS13444,IS13549,IS13809,IS15401,IS15466,IS15744,IS15845,IS15931,IS18484,IS18758,IS19153,IS20740,IS20743,IS20956,IS21055,IS21219,IS21645,IS22294,IS23216,IS23496,IS23514,IS23520,IS23521,IS23590,IS23684,IS23891,IS2391,IS23992,IS24139,IS24218,IS24503,IS24939,IS24953,IS25395,IS25989,IS26694,IS26737,IS27034,IS27557,IS27697,IS27786,IS28…
Sobic.001G109300.v3.1	354	IS1004,IS10302,IS1212,IS1219,IS1233,IS12697,IS12937,IS12945,IS13294,IS13444,IS13549,IS13809,IS15401,IS15466,IS15744,IS15845,IS15931,IS18484,IS18758,IS19153,IS20740,IS20743,IS20956,IS21055,IS21219,IS21645,IS22294,IS23216,IS23496,IS23514,IS23520,IS23521,IS23590,IS23684,IS23891,IS2391,IS23992,IS24139,IS24218,IS24503,IS24939,IS24953,IS25395,IS25989,IS26694,IS26737,IS27034,IS27557,IS27697,IS27786,IS28…
Sobic.001G109700.v3.1	354	IS1004,IS10302,IS1212,IS1219,IS1233,IS12697,IS12937,IS12945,IS13294,IS13444,IS13549,IS13809,IS15401,IS15466,IS15744,IS15845,IS15931,IS18484,IS18758,IS19153,IS20740,IS20743,IS20956,IS21055,IS21219,IS21645,IS22294,IS23216,IS23496,IS23514,IS23520,IS23521,IS23590,IS23684,IS23891,IS2391,IS23992,IS24139,IS24218,IS24503,IS24939,IS24953,IS25395,IS25989,IS26694,IS26737,IS27034,IS27557,IS27697,IS27786,IS28…
Sobic.001G109800.v3.1	354	IS1004,IS10302,IS1212,IS1219,IS1233,IS12697,IS12937,IS12945,IS13294,IS13444,IS13549,IS13809,IS15401,IS15466,IS15744,IS15845,IS15931,IS18484,IS18758,IS19153,IS20740,IS20743,IS20956,IS21055,IS21219,IS21645,IS22294,IS23216,IS23496,IS23514,IS23520,IS23521,IS23590,IS23684,IS23891,IS2391,IS23992,IS24139,IS24218,IS24503,IS24939,IS24953,IS25395,IS25989,IS26694,IS26737,IS27034,IS27557,IS27697,IS27786,IS28…
Sobic.001G110100.v3.1	354	IS1004,IS10302,IS1212,IS1219,IS1233,IS12697,IS12937,IS12945,IS13294,IS13444,IS13549,IS13809,IS15401,IS15466,IS15744,IS15845,IS15931,IS18484,IS18758,IS19153,IS20740,IS20743,IS20956,IS21055,IS21219,IS21645,IS22294,IS23216,IS23496,IS23514,IS23520,IS23521,IS23590,IS23684,IS23891,IS2391,IS23992,IS24139,IS24218,IS24503,IS24939,IS24953,IS25395,IS25989,IS26694,IS26737,IS27034,IS27557,IS27697,IS27786,IS28…
Sobic.001G110250.v3.1	354	IS1004,IS10302,IS1212,IS1219,IS1233,IS12697,IS12937,IS12945,IS13294,IS13444,IS13549,IS13809,IS15401,IS15466,IS15744,IS15845,IS15931,IS18484,IS18758,IS19153,IS20740,IS20743,IS20956,IS21055,IS21219,IS21645,IS22294,IS23216,IS23496,IS23514,IS23520,IS23521,IS23590,IS23684,IS23891,IS2391,IS23992,IS24139,IS24218,IS24503,IS24939,IS24953,IS25395,IS25989,IS26694,IS26737,IS27034,IS27557,IS27697,IS27786,IS28…
Sobic.001G110600.v3.1	354	IS1004,IS10302,IS1212,IS1219,IS1233,IS12697,IS12937,IS12945,IS13294,IS13444,IS13549,IS13809,IS15401,IS15466,IS15744,IS15845,IS15931,IS18484,IS18758,IS19153,IS20740,IS20743,IS20956,IS21055,IS21219,IS21645,IS22294,IS23216,IS23496,IS23514,IS23520,IS23521,IS23590,IS23684,IS23891,IS2391,IS23992,IS24139,IS24218,IS24503,IS24939,IS24953,IS25395,IS25989,IS26694,IS26737,IS27034,IS27557,IS27697,IS27786,IS28…
Sobic.001G110950.v3.1	354	IS1004,IS10302,IS1212,IS1219,IS1233,IS12697,IS12937,IS12945,IS13294,IS13444,IS13549,IS13809,IS15401,IS15466,IS15744,IS15845,IS15931,IS18484,IS18758,IS19153,IS20740,IS20743,IS20956,IS21055,IS21219,IS21645,IS22294,IS23216,IS23496,IS23514,IS23520,IS23521,IS23590,IS23684,IS23891,IS2391,IS23992,IS24139,IS24218,IS24503,IS24939,IS24953,IS25395,IS25989,IS26694,IS26737,IS27034,IS27557,IS27697,IS27786,IS28…
Sobic.001G111000.v3.1	354	IS1004,IS10302,IS1212,IS1219,IS1233,IS12697,IS12937,IS12945,IS13294,IS13444,IS13549,IS13809,IS15401,IS15466,IS15744,IS15845,IS15931,IS18484,IS18758,IS19153,IS20740,IS20743,IS20956,IS21055,IS21219,IS21645,IS22294,IS23216,IS23496,IS23514,IS23520,IS23521,IS23590,IS23684,IS23891,IS2391,IS23992,IS24139,IS24218,IS24503,IS24939,IS24953,IS25395,IS25989,IS26694,IS26737,IS27034,IS27557,IS27697,IS27786,IS28…
Sobic.001G111150.v3.1	354	IS1004,IS10302,IS1212,IS1219,IS1233,IS12697,IS12937,IS12945,IS13294,IS13444,IS13549,IS13809,IS15401,IS15466,IS15744,IS15845,IS15931,IS18484,IS18758,IS19153,IS20740,IS20743,IS20956,IS21055,IS21219,IS21645,IS22294,IS23216,IS23496,IS23514,IS23520,IS23521,IS23590,IS23684,IS23891,IS2391,IS23992,IS24139,IS24218,IS24503,IS24939,IS24953,IS25395,IS25989,IS26694,IS26737,IS27034,IS27557,IS27697,IS27786,IS28…
Sobic.001G111300.v3.1	354	IS1004,IS10302,IS1212,IS1219,IS1233,IS12697,IS12937,IS12945,IS13294,IS13444,IS13549,IS13809,IS15401,IS15466,IS15744,IS15845,IS15931,IS18484,IS18758,IS19153,IS20740,IS20743,IS20956,IS21055,IS21219,IS21645,IS22294,IS23216,IS23496,IS23514,IS23520,IS23521,IS23590,IS23684,IS23891,IS2391,IS23992,IS24139,IS24218,IS24503,IS24939,IS24953,IS25395,IS25989,IS26694,IS26737,IS27034,IS27557,IS27697,IS27786,IS28…
Sobic.001G111366.v3.1	354	IS1004,IS10302,IS1212,IS1219,IS1233,IS12697,IS12937,IS12945,IS13294,IS13444,IS13549,IS13809,IS15401,IS15466,IS15744,IS15845,IS15931,IS18484,IS18758,IS19153,IS20740,IS20743,IS20956,IS21055,IS21219,IS21645,IS22294,IS23216,IS23496,IS23514,IS23520,IS23521,IS23590,IS23684,IS23891,IS2391,IS23992,IS24139,IS24218,IS24503,IS24939,IS24953,IS25395,IS25989,IS26694,IS26737,IS27034,IS27557,IS27697,IS27786,IS28…
Sobic.001G111600.v3.1	354	IS1004,IS10302,IS1212,IS1219,IS1233,IS12697,IS12937,IS12945,IS13294,IS13444,IS13549,IS13809,IS15401,IS15466,IS15744,IS15845,IS15931,IS18484,IS18758,IS19153,IS20740,IS20743,IS20956,IS21055,IS21219,IS21645,IS22294,IS23216,IS23496,IS23514,IS23520,IS23521,IS23590,IS23684,IS23891,IS2391,IS23992,IS24139,IS24218,IS24503,IS24939,IS24953,IS25395,IS25989,IS26694,IS26737,IS27034,IS27557,IS27697,IS27786,IS28…
Sobic.001G111700.v3.1	354	IS1004,IS10302,IS1212,IS1219,IS1233,IS12697,IS12937,IS12945,IS13294,IS13444,IS13549,IS13809,IS15401,IS15466,IS15744,IS15845,IS15931,IS18484,IS18758,IS19153,IS20740,IS20743,IS20956,IS21055,IS21219,IS21645,IS22294,IS23216,IS23496,IS23514,IS23520,IS23521,IS23590,IS23684,IS23891,IS2391,IS23992,IS24139,IS24218,IS24503,IS24939,IS24953,IS25395,IS25989,IS26694,IS26737,IS27034,IS27557,IS27697,IS27786,IS28…
Sobic.001G111800.v3.1	354	IS1004,IS10302,IS1212,IS1219,IS1233,IS12697,IS12937,IS12945,IS13294,IS13444,IS13549,IS13809,IS15401,IS15466,IS15744,IS15845,IS15931,IS18484,IS18758,IS19153,IS20740,IS20743,IS20956,IS21055,IS21219,IS21645,IS22294,IS23216,IS23496,IS23514,IS23520,IS23521,IS23590,IS23684,IS23891,IS2391,IS23992,IS24139,IS24218,IS24503,IS24939,IS24953,IS25395,IS25989,IS26694,IS26737,IS27034,IS27557,IS27697,IS27786,IS28…
Sobic.001G112000.v3.1	354	IS1004,IS10302,IS1212,IS1219,IS1233,IS12697,IS12937,IS12945,IS13294,IS13444,IS13549,IS13809,IS15401,IS15466,IS15744,IS15845,IS15931,IS18484,IS18758,IS19153,IS20740,IS20743,IS20956,IS21055,IS21219,IS21645,IS22294,IS23216,IS23496,IS23514,IS23520,IS23521,IS23590,IS23684,IS23891,IS2391,IS23992,IS24139,IS24218,IS24503,IS24939,IS24953,IS25395,IS25989,IS26694,IS26737,IS27034,IS27557,IS27697,IS27786,IS28…
Sobic.001G112100.v3.1	354	IS1004,IS10302,IS1212,IS1219,IS1233,IS12697,IS12937,IS12945,IS13294,IS13444,IS13549,IS13809,IS15401,IS15466,IS15744,IS15845,IS15931,IS18484,IS18758,IS19153,IS20740,IS20743,IS20956,IS21055,IS21219,IS21645,IS22294,IS23216,IS23496,IS23514,IS23520,IS23521,IS23590,IS23684,IS23891,IS2391,IS23992,IS24139,IS24218,IS24503,IS24939,IS24953,IS25395,IS25989,IS26694,IS26737,IS27034,IS27557,IS27697,IS27786,IS28…
Sobic.001G112250.v3.1	354	IS1004,IS10302,IS1212,IS1219,IS1233,IS12697,IS12937,IS12945,IS13294,IS13444,IS13549,IS13809,IS15401,IS15466,IS15744,IS15845,IS15931,IS18484,IS18758,IS19153,IS20740,IS20743,IS20956,IS21055,IS21219,IS21645,IS22294,IS23216,IS23496,IS23514,IS23520,IS23521,IS23590,IS23684,IS23891,IS2391,IS23992,IS24139,IS24218,IS24503,IS24939,IS24953,IS25395,IS25989,IS26694,IS26737,IS27034,IS27557,IS27697,IS27786,IS28…
Sobic.001G112300.v3.1	354	IS1004,IS10302,IS1212,IS1219,IS1233,IS12697,IS12937,IS12945,IS13294,IS13444,IS13549,IS13809,IS15401,IS15466,IS15744,IS15845,IS15931,IS18484,IS18758,IS19153,IS20740,IS20743,IS20956,IS21055,IS21219,IS21645,IS22294,IS23216,IS23496,IS23514,IS23520,IS23521,IS23590,IS23684,IS23891,IS2391,IS23992,IS24139,IS24218,IS24503,IS24939,IS24953,IS25395,IS25989,IS26694,IS26737,IS27034,IS27557,IS27697,IS27786,IS28…
Sobic.001G112400.v3.1	354	IS1004,IS10302,IS1212,IS1219,IS1233,IS12697,IS12937,IS12945,IS13294,IS13444,IS13549,IS13809,IS15401,IS15466,IS15744,IS15845,IS15931,IS18484,IS18758,IS19153,IS20740,IS20743,IS20956,IS21055,IS21219,IS21645,IS22294,IS23216,IS23496,IS23514,IS23520,IS23521,IS23590,IS23684,IS23891,IS2391,IS23992,IS24139,IS24218,IS24503,IS24939,IS24953,IS25395,IS25989,IS26694,IS26737,IS27034,IS27557,IS27697,IS27786,IS28…
Sobic.001G112600.v3.1	354	IS1004,IS10302,IS1212,IS1219,IS1233,IS12697,IS12937,IS12945,IS13294,IS13444,IS13549,IS13809,IS15401,IS15466,IS15744,IS15845,IS15931,IS18484,IS18758,IS19153,IS20740,IS20743,IS20956,IS21055,IS21219,IS21645,IS22294,IS23216,IS23496,IS23514,IS23520,IS23521,IS23590,IS23684,IS23891,IS2391,IS23992,IS24139,IS24218,IS24503,IS24939,IS24953,IS25395,IS25989,IS26694,IS26737,IS27034,IS27557,IS27697,IS27786,IS28…
Sobic.001G112700.v3.1	354	IS1004,IS10302,IS1212,IS1219,IS1233,IS12697,IS12937,IS12945,IS13294,IS13444,IS13549,IS13809,IS15401,IS15466,IS15744,IS15845,IS15931,IS18484,IS18758,IS19153,IS20740,IS20743,IS20956,IS21055,IS21219,IS21645,IS22294,IS23216,IS23496,IS23514,IS23520,IS23521,IS23590,IS23684,IS23891,IS2391,IS23992,IS24139,IS24218,IS24503,IS24939,IS24953,IS25395,IS25989,IS26694,IS26737,IS27034,IS27557,IS27697,IS27786,IS28…
Sobic.001G112800.v3.1	354	IS1004,IS10302,IS1212,IS1219,IS1233,IS12697,IS12937,IS12945,IS13294,IS13444,IS13549,IS13809,IS15401,IS15466,IS15744,IS15845,IS15931,IS18484,IS18758,IS19153,IS20740,IS20743,IS20956,IS21055,IS21219,IS21645,IS22294,IS23216,IS23496,IS23514,IS23520,IS23521,IS23590,IS23684,IS23891,IS2391,IS23992,IS24139,IS24218,IS24503,IS24939,IS24953,IS25395,IS25989,IS26694,IS26737,IS27034,IS27557,IS27697,IS27786,IS28…
Sobic.001G113000.v3.1	354	IS1004,IS10302,IS1212,IS1219,IS1233,IS12697,IS12937,IS12945,IS13294,IS13444,IS13549,IS13809,IS15401,IS15466,IS15744,IS15845,IS15931,IS18484,IS18758,IS19153,IS20740,IS20743,IS20956,IS21055,IS21219,IS21645,IS22294,IS23216,IS23496,IS23514,IS23520,IS23521,IS23590,IS23684,IS23891,IS2391,IS23992,IS24139,IS24218,IS24503,IS24939,IS24953,IS25395,IS25989,IS26694,IS26737,IS27034,IS27557,IS27697,IS27786,IS28…
Sobic.001G113200.v3.1	354	IS1004,IS10302,IS1212,IS1219,IS1233,IS12697,IS12937,IS12945,IS13294,IS13444,IS13549,IS13809,IS15401,IS15466,IS15744,IS15845,IS15931,IS18484,IS18758,IS19153,IS20740,IS20743,IS20956,IS21055,IS21219,IS21645,IS22294,IS23216,IS23496,IS23514,IS23520,IS23521,IS23590,IS23684,IS23891,IS2391,IS23992,IS24139,IS24218,IS24503,IS24939,IS24953,IS25395,IS25989,IS26694,IS26737,IS27034,IS27557,IS27697,IS27786,IS28…
Sobic.001G113700.v3.1	354	IS1004,IS10302,IS1212,IS1219,IS1233,IS12697,IS12937,IS12945,IS13294,IS13444,IS13549,IS13809,IS15401,IS15466,IS15744,IS15845,IS15931,IS18484,IS18758,IS19153,IS20740,IS20743,IS20956,IS21055,IS21219,IS21645,IS22294,IS23216,IS23496,IS23514,IS23520,IS23521,IS23590,IS23684,IS23891,IS2391,IS23992,IS24139,IS24218,IS24503,IS24939,IS24953,IS25395,IS25989,IS26694,IS26737,IS27034,IS27557,IS27697,IS27786,IS28…
Sobic.001G113800.v3.1	354	IS1004,IS10302,IS1212,IS1219,IS1233,IS12697,IS12937,IS12945,IS13294,IS13444,IS13549,IS13809,IS15401,IS15466,IS15744,IS15845,IS15931,IS18484,IS18758,IS19153,IS20740,IS20743,IS20956,IS21055,IS21219,IS21645,IS22294,IS23216,IS23496,IS23514,IS23520,IS23521,IS23590,IS23684,IS23891,IS2391,IS23992,IS24139,IS24218,IS24503,IS24939,IS24953,IS25395,IS25989,IS26694,IS26737,IS27034,IS27557,IS27697,IS27786,IS28…
Sobic.001G113900.v3.1	354	IS1004,IS10302,IS1212,IS1219,IS1233,IS12697,IS12937,IS12945,IS13294,IS13444,IS13549,IS13809,IS15401,IS15466,IS15744,IS15845,IS15931,IS18484,IS18758,IS19153,IS20740,IS20743,IS20956,IS21055,IS21219,IS21645,IS22294,IS23216,IS23496,IS23514,IS23520,IS23521,IS23590,IS23684,IS23891,IS2391,IS23992,IS24139,IS24218,IS24503,IS24939,IS24953,IS25395,IS25989,IS26694,IS26737,IS27034,IS27557,IS27697,IS27786,IS28…
Sobic.001G114000.v3.1	354	IS1004,IS10302,IS1212,IS1219,IS1233,IS12697,IS12937,IS12945,IS13294,IS13444,IS13549,IS13809,IS15401,IS15466,IS15744,IS15845,IS15931,IS18484,IS18758,IS19153,IS20740,IS20743,IS20956,IS21055,IS21219,IS21645,IS22294,IS23216,IS23496,IS23514,IS23520,IS23521,IS23590,IS23684,IS23891,IS2391,IS23992,IS24139,IS24218,IS24503,IS24939,IS24953,IS25395,IS25989,IS26694,IS26737,IS27034,IS27557,IS27697,IS27786,IS28…
Sobic.001G114200.v3.1	354	IS1004,IS10302,IS1212,IS1219,IS1233,IS12697,IS12937,IS12945,IS13294,IS13444,IS13549,IS13809,IS15401,IS15466,IS15744,IS15845,IS15931,IS18484,IS18758,IS19153,IS20740,IS20743,IS20956,IS21055,IS21219,IS21645,IS22294,IS23216,IS23496,IS23514,IS23520,IS23521,IS23590,IS23684,IS23891,IS2391,IS23992,IS24139,IS24218,IS24503,IS24939,IS24953,IS25395,IS25989,IS26694,IS26737,IS27034,IS27557,IS27697,IS27786,IS28…
Sobic.001G114400.v3.1	354	IS1004,IS10302,IS1212,IS1219,IS1233,IS12697,IS12937,IS12945,IS13294,IS13444,IS13549,IS13809,IS15401,IS15466,IS15744,IS15845,IS15931,IS18484,IS18758,IS19153,IS20740,IS20743,IS20956,IS21055,IS21219,IS21645,IS22294,IS23216,IS23496,IS23514,IS23520,IS23521,IS23590,IS23684,IS23891,IS2391,IS23992,IS24139,IS24218,IS24503,IS24939,IS24953,IS25395,IS25989,IS26694,IS26737,IS27034,IS27557,IS27697,IS27786,IS28…
Sobic.001G114500.v3.1	354	IS1004,IS10302,IS1212,IS1219,IS1233,IS12697,IS12937,IS12945,IS13294,IS13444,IS13549,IS13809,IS15401,IS15466,IS15744,IS15845,IS15931,IS18484,IS18758,IS19153,IS20740,IS20743,IS20956,IS21055,IS21219,IS21645,IS22294,IS23216,IS23496,IS23514,IS23520,IS23521,IS23590,IS23684,IS23891,IS2391,IS23992,IS24139,IS24218,IS24503,IS24939,IS24953,IS25395,IS25989,IS26694,IS26737,IS27034,IS27557,IS27697,IS27786,IS28…
Sobic.001G114650.v3.1	354	IS1004,IS10302,IS1212,IS1219,IS1233,IS12697,IS12937,IS12945,IS13294,IS13444,IS13549,IS13809,IS15401,IS15466,IS15744,IS15845,IS15931,IS18484,IS18758,IS19153,IS20740,IS20743,IS20956,IS21055,IS21219,IS21645,IS22294,IS23216,IS23496,IS23514,IS23520,IS23521,IS23590,IS23684,IS23891,IS2391,IS23992,IS24139,IS24218,IS24503,IS24939,IS24953,IS25395,IS25989,IS26694,IS26737,IS27034,IS27557,IS27697,IS27786,IS28…
Sobic.001G115100.v3.1	354	IS1004,IS10302,IS1212,IS1219,IS1233,IS12697,IS12937,IS12945,IS13294,IS13444,IS13549,IS13809,IS15401,IS15466,IS15744,IS15845,IS15931,IS18484,IS18758,IS19153,IS20740,IS20743,IS20956,IS21055,IS21219,IS21645,IS22294,IS23216,IS23496,IS23514,IS23520,IS23521,IS23590,IS23684,IS23891,IS2391,IS23992,IS24139,IS24218,IS24503,IS24939,IS24953,IS25395,IS25989,IS26694,IS26737,IS27034,IS27557,IS27697,IS27786,IS28…
Sobic.001G115300.v3.1	354	IS1004,IS10302,IS1212,IS1219,IS1233,IS12697,IS12937,IS12945,IS13294,IS13444,IS13549,IS13809,IS15401,IS15466,IS15744,IS15845,IS15931,IS18484,IS18758,IS19153,IS20740,IS20743,IS20956,IS21055,IS21219,IS21645,IS22294,IS23216,IS23496,IS23514,IS23520,IS23521,IS23590,IS23684,IS23891,IS2391,IS23992,IS24139,IS24218,IS24503,IS24939,IS24953,IS25395,IS25989,IS26694,IS26737,IS27034,IS27557,IS27697,IS27786,IS28…
Sobic.001G115500.v3.1	354	IS1004,IS10302,IS1212,IS1219,IS1233,IS12697,IS12937,IS12945,IS13294,IS13444,IS13549,IS13809,IS15401,IS15466,IS15744,IS15845,IS15931,IS18484,IS18758,IS19153,IS20740,IS20743,IS20956,IS21055,IS21219,IS21645,IS22294,IS23216,IS23496,IS23514,IS23520,IS23521,IS23590,IS23684,IS23891,IS2391,IS23992,IS24139,IS24218,IS24503,IS24939,IS24953,IS25395,IS25989,IS26694,IS26737,IS27034,IS27557,IS27697,IS27786,IS28…
Sobic.001G115700.v3.1	354	IS1004,IS10302,IS1212,IS1219,IS1233,IS12697,IS12937,IS12945,IS13294,IS13444,IS13549,IS13809,IS15401,IS15466,IS15744,IS15845,IS15931,IS18484,IS18758,IS19153,IS20740,IS20743,IS20956,IS21055,IS21219,IS21645,IS22294,IS23216,IS23496,IS23514,IS23520,IS23521,IS23590,IS23684,IS23891,IS2391,IS23992,IS24139,IS24218,IS24503,IS24939,IS24953,IS25395,IS25989,IS26694,IS26737,IS27034,IS27557,IS27697,IS27786,IS28…
Sobic.001G116100.v3.1	354	IS1004,IS10302,IS1212,IS1219,IS1233,IS12697,IS12937,IS12945,IS13294,IS13444,IS13549,IS13809,IS15401,IS15466,IS15744,IS15845,IS15931,IS18484,IS18758,IS19153,IS20740,IS20743,IS20956,IS21055,IS21219,IS21645,IS22294,IS23216,IS23496,IS23514,IS23520,IS23521,IS23590,IS23684,IS23891,IS2391,IS23992,IS24139,IS24218,IS24503,IS24939,IS24953,IS25395,IS25989,IS26694,IS26737,IS27034,IS27557,IS27697,IS27786,IS28…
Sobic.001G116200.v3.1	354	IS1004,IS10302,IS1212,IS1219,IS1233,IS12697,IS12937,IS12945,IS13294,IS13444,IS13549,IS13809,IS15401,IS15466,IS15744,IS15845,IS15931,IS18484,IS18758,IS19153,IS20740,IS20743,IS20956,IS21055,IS21219,IS21645,IS22294,IS23216,IS23496,IS23514,IS23520,IS23521,IS23590,IS23684,IS23891,IS2391,IS23992,IS24139,IS24218,IS24503,IS24939,IS24953,IS25395,IS25989,IS26694,IS26737,IS27034,IS27557,IS27697,IS27786,IS28…
Sobic.001G116400.v3.1	354	IS1004,IS10302,IS1212,IS1219,IS1233,IS12697,IS12937,IS12945,IS13294,IS13444,IS13549,IS13809,IS15401,IS15466,IS15744,IS15845,IS15931,IS18484,IS18758,IS19153,IS20740,IS20743,IS20956,IS21055,IS21219,IS21645,IS22294,IS23216,IS23496,IS23514,IS23520,IS23521,IS23590,IS23684,IS23891,IS2391,IS23992,IS24139,IS24218,IS24503,IS24939,IS24953,IS25395,IS25989,IS26694,IS26737,IS27034,IS27557,IS27697,IS27786,IS28…
Sobic.001G116500.v3.1	354	IS1004,IS10302,IS1212,IS1219,IS1233,IS12697,IS12937,IS12945,IS13294,IS13444,IS13549,IS13809,IS15401,IS15466,IS15744,IS15845,IS15931,IS18484,IS18758,IS19153,IS20740,IS20743,IS20956,IS21055,IS21219,IS21645,IS22294,IS23216,IS23496,IS23514,IS23520,IS23521,IS23590,IS23684,IS23891,IS2391,IS23992,IS24139,IS24218,IS24503,IS24939,IS24953,IS25395,IS25989,IS26694,IS26737,IS27034,IS27557,IS27697,IS27786,IS28…
Sobic.001G116700.v3.1	354	IS1004,IS10302,IS1212,IS1219,IS1233,IS12697,IS12937,IS12945,IS13294,IS13444,IS13549,IS13809,IS15401,IS15466,IS15744,IS15845,IS15931,IS18484,IS18758,IS19153,IS20740,IS20743,IS20956,IS21055,IS21219,IS21645,IS22294,IS23216,IS23496,IS23514,IS23520,IS23521,IS23590,IS23684,IS23891,IS2391,IS23992,IS24139,IS24218,IS24503,IS24939,IS24953,IS25395,IS25989,IS26694,IS26737,IS27034,IS27557,IS27697,IS27786,IS28…
Sobic.001G116800.v3.1	354	IS1004,IS10302,IS1212,IS1219,IS1233,IS12697,IS12937,IS12945,IS13294,IS13444,IS13549,IS13809,IS15401,IS15466,IS15744,IS15845,IS15931,IS18484,IS18758,IS19153,IS20740,IS20743,IS20956,IS21055,IS21219,IS21645,IS22294,IS23216,IS23496,IS23514,IS23520,IS23521,IS23590,IS23684,IS23891,IS2391,IS23992,IS24139,IS24218,IS24503,IS24939,IS24953,IS25395,IS25989,IS26694,IS26737,IS27034,IS27557,IS27697,IS27786,IS28…
Sobic.001G117200.v3.1	354	IS1004,IS10302,IS1212,IS1219,IS1233,IS12697,IS12937,IS12945,IS13294,IS13444,IS13549,IS13809,IS15401,IS15466,IS15744,IS15845,IS15931,IS18484,IS18758,IS19153,IS20740,IS20743,IS20956,IS21055,IS21219,IS21645,IS22294,IS23216,IS23496,IS23514,IS23520,IS23521,IS23590,IS23684,IS23891,IS2391,IS23992,IS24139,IS24218,IS24503,IS24939,IS24953,IS25395,IS25989,IS26694,IS26737,IS27034,IS27557,IS27697,IS27786,IS28…
Sobic.001G117300.v3.1	354	IS1004,IS10302,IS1212,IS1219,IS1233,IS12697,IS12937,IS12945,IS13294,IS13444,IS13549,IS13809,IS15401,IS15466,IS15744,IS15845,IS15931,IS18484,IS18758,IS19153,IS20740,IS20743,IS20956,IS21055,IS21219,IS21645,IS22294,IS23216,IS23496,IS23514,IS23520,IS23521,IS23590,IS23684,IS23891,IS2391,IS23992,IS24139,IS24218,IS24503,IS24939,IS24953,IS25395,IS25989,IS26694,IS26737,IS27034,IS27557,IS27697,IS27786,IS28…
Sobic.001G117400.v3.1	354	IS1004,IS10302,IS1212,IS1219,IS1233,IS12697,IS12937,IS12945,IS13294,IS13444,IS13549,IS13809,IS15401,IS15466,IS15744,IS15845,IS15931,IS18484,IS18758,IS19153,IS20740,IS20743,IS20956,IS21055,IS21219,IS21645,IS22294,IS23216,IS23496,IS23514,IS23520,IS23521,IS23590,IS23684,IS23891,IS2391,IS23992,IS24139,IS24218,IS24503,IS24939,IS24953,IS25395,IS25989,IS26694,IS26737,IS27034,IS27557,IS27697,IS27786,IS28…
Sobic.001G117600.v3.1	354	IS1004,IS10302,IS1212,IS1219,IS1233,IS12697,IS12937,IS12945,IS13294,IS13444,IS13549,IS13809,IS15401,IS15466,IS15744,IS15845,IS15931,IS18484,IS18758,IS19153,IS20740,IS20743,IS20956,IS21055,IS21219,IS21645,IS22294,IS23216,IS23496,IS23514,IS23520,IS23521,IS23590,IS23684,IS23891,IS2391,IS23992,IS24139,IS24218,IS24503,IS24939,IS24953,IS25395,IS25989,IS26694,IS26737,IS27034,IS27557,IS27697,IS27786,IS28…
Sobic.001G117701.v3.1	354	IS1004,IS10302,IS1212,IS1219,IS1233,IS12697,IS12937,IS12945,IS13294,IS13444,IS13549,IS13809,IS15401,IS15466,IS15744,IS15845,IS15931,IS18484,IS18758,IS19153,IS20740,IS20743,IS20956,IS21055,IS21219,IS21645,IS22294,IS23216,IS23496,IS23514,IS23520,IS23521,IS23590,IS23684,IS23891,IS2391,IS23992,IS24139,IS24218,IS24503,IS24939,IS24953,IS25395,IS25989,IS26694,IS26737,IS27034,IS27557,IS27697,IS27786,IS28…
Sobic.001G117800.v3.1	354	IS1004,IS10302,IS1212,IS1219,IS1233,IS12697,IS12937,IS12945,IS13294,IS13444,IS13549,IS13809,IS15401,IS15466,IS15744,IS15845,IS15931,IS18484,IS18758,IS19153,IS20740,IS20743,IS20956,IS21055,IS21219,IS21645,IS22294,IS23216,IS23496,IS23514,IS23520,IS23521,IS23590,IS23684,IS23891,IS2391,IS23992,IS24139,IS24218,IS24503,IS24939,IS24953,IS25395,IS25989,IS26694,IS26737,IS27034,IS27557,IS27697,IS27786,IS28…
Sobic.001G117900.v3.1	354	IS1004,IS10302,IS1212,IS1219,IS1233,IS12697,IS12937,IS12945,IS13294,IS13444,IS13549,IS13809,IS15401,IS15466,IS15744,IS15845,IS15931,IS18484,IS18758,IS19153,IS20740,IS20743,IS20956,IS21055,IS21219,IS21645,IS22294,IS23216,IS23496,IS23514,IS23520,IS23521,IS23590,IS23684,IS23891,IS2391,IS23992,IS24139,IS24218,IS24503,IS24939,IS24953,IS25395,IS25989,IS26694,IS26737,IS27034,IS27557,IS27697,IS27786,IS28…
Sobic.001G118000.v3.1	354	IS1004,IS10302,IS1212,IS1219,IS1233,IS12697,IS12937,IS12945,IS13294,IS13444,IS13549,IS13809,IS15401,IS15466,IS15744,IS15845,IS15931,IS18484,IS18758,IS19153,IS20740,IS20743,IS20956,IS21055,IS21219,IS21645,IS22294,IS23216,IS23496,IS23514,IS23520,IS23521,IS23590,IS23684,IS23891,IS2391,IS23992,IS24139,IS24218,IS24503,IS24939,IS24953,IS25395,IS25989,IS26694,IS26737,IS27034,IS27557,IS27697,IS27786,IS28…
Sobic.001G118200.v3.1	354	IS1004,IS10302,IS1212,IS1219,IS1233,IS12697,IS12937,IS12945,IS13294,IS13444,IS13549,IS13809,IS15401,IS15466,IS15744,IS15845,IS15931,IS18484,IS18758,IS19153,IS20740,IS20743,IS20956,IS21055,IS21219,IS21645,IS22294,IS23216,IS23496,IS23514,IS23520,IS23521,IS23590,IS23684,IS23891,IS2391,IS23992,IS24139,IS24218,IS24503,IS24939,IS24953,IS25395,IS25989,IS26694,IS26737,IS27034,IS27557,IS27697,IS27786,IS28…
Sobic.001G118700.v3.1	354	IS1004,IS10302,IS1212,IS1219,IS1233,IS12697,IS12937,IS12945,IS13294,IS13444,IS13549,IS13809,IS15401,IS15466,IS15744,IS15845,IS15931,IS18484,IS18758,IS19153,IS20740,IS20743,IS20956,IS21055,IS21219,IS21645,IS22294,IS23216,IS23496,IS23514,IS23520,IS23521,IS23590,IS23684,IS23891,IS2391,IS23992,IS24139,IS24218,IS24503,IS24939,IS24953,IS25395,IS25989,IS26694,IS26737,IS27034,IS27557,IS27697,IS27786,IS28…
Sobic.001G118800.v3.1	354	IS1004,IS10302,IS1212,IS1219,IS1233,IS12697,IS12937,IS12945,IS13294,IS13444,IS13549,IS13809,IS15401,IS15466,IS15744,IS15845,IS15931,IS18484,IS18758,IS19153,IS20740,IS20743,IS20956,IS21055,IS21219,IS21645,IS22294,IS23216,IS23496,IS23514,IS23520,IS23521,IS23590,IS23684,IS23891,IS2391,IS23992,IS24139,IS24218,IS24503,IS24939,IS24953,IS25395,IS25989,IS26694,IS26737,IS27034,IS27557,IS27697,IS27786,IS28…
Sobic.001G119300.v3.1	354	IS1004,IS10302,IS1212,IS1219,IS1233,IS12697,IS12937,IS12945,IS13294,IS13444,IS13549,IS13809,IS15401,IS15466,IS15744,IS15845,IS15931,IS18484,IS18758,IS19153,IS20740,IS20743,IS20956,IS21055,IS21219,IS21645,IS22294,IS23216,IS23496,IS23514,IS23520,IS23521,IS23590,IS23684,IS23891,IS2391,IS23992,IS24139,IS24218,IS24503,IS24939,IS24953,IS25395,IS25989,IS26694,IS26737,IS27034,IS27557,IS27697,IS27786,IS28…
Sobic.001G119400.v3.1	354	IS1004,IS10302,IS1212,IS1219,IS1233,IS12697,IS12937,IS12945,IS13294,IS13444,IS13549,IS13809,IS15401,IS15466,IS15744,IS15845,IS15931,IS18484,IS18758,IS19153,IS20740,IS20743,IS20956,IS21055,IS21219,IS21645,IS22294,IS23216,IS23496,IS23514,IS23520,IS23521,IS23590,IS23684,IS23891,IS2391,IS23992,IS24139,IS24218,IS24503,IS24939,IS24953,IS25395,IS25989,IS26694,IS26737,IS27034,IS27557,IS27697,IS27786,IS28…
Sobic.001G119600.v3.1	354	IS1004,IS10302,IS1212,IS1219,IS1233,IS12697,IS12937,IS12945,IS13294,IS13444,IS13549,IS13809,IS15401,IS15466,IS15744,IS15845,IS15931,IS18484,IS18758,IS19153,IS20740,IS20743,IS20956,IS21055,IS21219,IS21645,IS22294,IS23216,IS23496,IS23514,IS23520,IS23521,IS23590,IS23684,IS23891,IS2391,IS23992,IS24139,IS24218,IS24503,IS24939,IS24953,IS25395,IS25989,IS26694,IS26737,IS27034,IS27557,IS27697,IS27786,IS28…
Sobic.001G119800.v3.1	354	IS1004,IS10302,IS1212,IS1219,IS1233,IS12697,IS12937,IS12945,IS13294,IS13444,IS13549,IS13809,IS15401,IS15466,IS15744,IS15845,IS15931,IS18484,IS18758,IS19153,IS20740,IS20743,IS20956,IS21055,IS21219,IS21645,IS22294,IS23216,IS23496,IS23514,IS23520,IS23521,IS23590,IS23684,IS23891,IS2391,IS23992,IS24139,IS24218,IS24503,IS24939,IS24953,IS25395,IS25989,IS26694,IS26737,IS27034,IS27557,IS27697,IS27786,IS28…
Sobic.001G119900.v3.1	354	IS1004,IS10302,IS1212,IS1219,IS1233,IS12697,IS12937,IS12945,IS13294,IS13444,IS13549,IS13809,IS15401,IS15466,IS15744,IS15845,IS15931,IS18484,IS18758,IS19153,IS20740,IS20743,IS20956,IS21055,IS21219,IS21645,IS22294,IS23216,IS23496,IS23514,IS23520,IS23521,IS23590,IS23684,IS23891,IS2391,IS23992,IS24139,IS24218,IS24503,IS24939,IS24953,IS25395,IS25989,IS26694,IS26737,IS27034,IS27557,IS27697,IS27786,IS28…
Sobic.001G120100.v3.1	354	IS1004,IS10302,IS1212,IS1219,IS1233,IS12697,IS12937,IS12945,IS13294,IS13444,IS13549,IS13809,IS15401,IS15466,IS15744,IS15845,IS15931,IS18484,IS18758,IS19153,IS20740,IS20743,IS20956,IS21055,IS21219,IS21645,IS22294,IS23216,IS23496,IS23514,IS23520,IS23521,IS23590,IS23684,IS23891,IS2391,IS23992,IS24139,IS24218,IS24503,IS24939,IS24953,IS25395,IS25989,IS26694,IS26737,IS27034,IS27557,IS27697,IS27786,IS28…
Sobic.001G120300.v3.1	354	IS1004,IS10302,IS1212,IS1219,IS1233,IS12697,IS12937,IS12945,IS13294,IS13444,IS13549,IS13809,IS15401,IS15466,IS15744,IS15845,IS15931,IS18484,IS18758,IS19153,IS20740,IS20743,IS20956,IS21055,IS21219,IS21645,IS22294,IS23216,IS23496,IS23514,IS23520,IS23521,IS23590,IS23684,IS23891,IS2391,IS23992,IS24139,IS24218,IS24503,IS24939,IS24953,IS25395,IS25989,IS26694,IS26737,IS27034,IS27557,IS27697,IS27786,IS28…
Sobic.001G120600.v3.1	354	IS1004,IS10302,IS1212,IS1219,IS1233,IS12697,IS12937,IS12945,IS13294,IS13444,IS13549,IS13809,IS15401,IS15466,IS15744,IS15845,IS15931,IS18484,IS18758,IS19153,IS20740,IS20743,IS20956,IS21055,IS21219,IS21645,IS22294,IS23216,IS23496,IS23514,IS23520,IS23521,IS23590,IS23684,IS23891,IS2391,IS23992,IS24139,IS24218,IS24503,IS24939,IS24953,IS25395,IS25989,IS26694,IS26737,IS27034,IS27557,IS27697,IS27786,IS28…
Sobic.001G121000.v3.1	354	IS1004,IS10302,IS1212,IS1219,IS1233,IS12697,IS12937,IS12945,IS13294,IS13444,IS13549,IS13809,IS15401,IS15466,IS15744,IS15845,IS15931,IS18484,IS18758,IS19153,IS20740,IS20743,IS20956,IS21055,IS21219,IS21645,IS22294,IS23216,IS23496,IS23514,IS23520,IS23521,IS23590,IS23684,IS23891,IS2391,IS23992,IS24139,IS24218,IS24503,IS24939,IS24953,IS25395,IS25989,IS26694,IS26737,IS27034,IS27557,IS27697,IS27786,IS28…
Sobic.001G121200.v3.1	354	IS1004,IS10302,IS1212,IS1219,IS1233,IS12697,IS12937,IS12945,IS13294,IS13444,IS13549,IS13809,IS15401,IS15466,IS15744,IS15845,IS15931,IS18484,IS18758,IS19153,IS20740,IS20743,IS20956,IS21055,IS21219,IS21645,IS22294,IS23216,IS23496,IS23514,IS23520,IS23521,IS23590,IS23684,IS23891,IS2391,IS23992,IS24139,IS24218,IS24503,IS24939,IS24953,IS25395,IS25989,IS26694,IS26737,IS27034,IS27557,IS27697,IS27786,IS28…
Sobic.001G121400.v3.1	354	IS1004,IS10302,IS1212,IS1219,IS1233,IS12697,IS12937,IS12945,IS13294,IS13444,IS13549,IS13809,IS15401,IS15466,IS15744,IS15845,IS15931,IS18484,IS18758,IS19153,IS20740,IS20743,IS20956,IS21055,IS21219,IS21645,IS22294,IS23216,IS23496,IS23514,IS23520,IS23521,IS23590,IS23684,IS23891,IS2391,IS23992,IS24139,IS24218,IS24503,IS24939,IS24953,IS25395,IS25989,IS26694,IS26737,IS27034,IS27557,IS27697,IS27786,IS28…
Sobic.001G121800.v3.1	354	IS1004,IS10302,IS1212,IS1219,IS1233,IS12697,IS12937,IS12945,IS13294,IS13444,IS13549,IS13809,IS15401,IS15466,IS15744,IS15845,IS15931,IS18484,IS18758,IS19153,IS20740,IS20743,IS20956,IS21055,IS21219,IS21645,IS22294,IS23216,IS23496,IS23514,IS23520,IS23521,IS23590,IS23684,IS23891,IS2391,IS23992,IS24139,IS24218,IS24503,IS24939,IS24953,IS25395,IS25989,IS26694,IS26737,IS27034,IS27557,IS27697,IS27786,IS28…
Sobic.001G121900.v3.1	354	IS1004,IS10302,IS1212,IS1219,IS1233,IS12697,IS12937,IS12945,IS13294,IS13444,IS13549,IS13809,IS15401,IS15466,IS15744,IS15845,IS15931,IS18484,IS18758,IS19153,IS20740,IS20743,IS20956,IS21055,IS21219,IS21645,IS22294,IS23216,IS23496,IS23514,IS23520,IS23521,IS23590,IS23684,IS23891,IS2391,IS23992,IS24139,IS24218,IS24503,IS24939,IS24953,IS25395,IS25989,IS26694,IS26737,IS27034,IS27557,IS27697,IS27786,IS28…
Sobic.001G122000.v3.1	354	IS1004,IS10302,IS1212,IS1219,IS1233,IS12697,IS12937,IS12945,IS13294,IS13444,IS13549,IS13809,IS15401,IS15466,IS15744,IS15845,IS15931,IS18484,IS18758,IS19153,IS20740,IS20743,IS20956,IS21055,IS21219,IS21645,IS22294,IS23216,IS23496,IS23514,IS23520,IS23521,IS23590,IS23684,IS23891,IS2391,IS23992,IS24139,IS24218,IS24503,IS24939,IS24953,IS25395,IS25989,IS26694,IS26737,IS27034,IS27557,IS27697,IS27786,IS28…
Sobic.001G122100.v3.1	354	IS1004,IS10302,IS1212,IS1219,IS1233,IS12697,IS12937,IS12945,IS13294,IS13444,IS13549,IS13809,IS15401,IS15466,IS15744,IS15845,IS15931,IS18484,IS18758,IS19153,IS20740,IS20743,IS20956,IS21055,IS21219,IS21645,IS22294,IS23216,IS23496,IS23514,IS23520,IS23521,IS23590,IS23684,IS23891,IS2391,IS23992,IS24139,IS24218,IS24503,IS24939,IS24953,IS25395,IS25989,IS26694,IS26737,IS27034,IS27557,IS27697,IS27786,IS28…
Sobic.001G122200.v3.1	354	IS1004,IS10302,IS1212,IS1219,IS1233,IS12697,IS12937,IS12945,IS13294,IS13444,IS13549,IS13809,IS15401,IS15466,IS15744,IS15845,IS15931,IS18484,IS18758,IS19153,IS20740,IS20743,IS20956,IS21055,IS21219,IS21645,IS22294,IS23216,IS23496,IS23514,IS23520,IS23521,IS23590,IS23684,IS23891,IS2391,IS23992,IS24139,IS24218,IS24503,IS24939,IS24953,IS25395,IS25989,IS26694,IS26737,IS27034,IS27557,IS27697,IS27786,IS28…
Sobic.001G122300.v3.1	354	IS1004,IS10302,IS1212,IS1219,IS1233,IS12697,IS12937,IS12945,IS13294,IS13444,IS13549,IS13809,IS15401,IS15466,IS15744,IS15845,IS15931,IS18484,IS18758,IS19153,IS20740,IS20743,IS20956,IS21055,IS21219,IS21645,IS22294,IS23216,IS23496,IS23514,IS23520,IS23521,IS23590,IS23684,IS23891,IS2391,IS23992,IS24139,IS24218,IS24503,IS24939,IS24953,IS25395,IS25989,IS26694,IS26737,IS27034,IS27557,IS27697,IS27786,IS28…
Sobic.001G122400.v3.1	354	IS1004,IS10302,IS1212,IS1219,IS1233,IS12697,IS12937,IS12945,IS13294,IS13444,IS13549,IS13809,IS15401,IS15466,IS15744,IS15845,IS15931,IS18484,IS18758,IS19153,IS20740,IS20743,IS20956,IS21055,IS21219,IS21645,IS22294,IS23216,IS23496,IS23514,IS23520,IS23521,IS23590,IS23684,IS23891,IS2391,IS23992,IS24139,IS24218,IS24503,IS24939,IS24953,IS25395,IS25989,IS26694,IS26737,IS27034,IS27557,IS27697,IS27786,IS28…
Sobic.001G122500.v3.1	354	IS1004,IS10302,IS1212,IS1219,IS1233,IS12697,IS12937,IS12945,IS13294,IS13444,IS13549,IS13809,IS15401,IS15466,IS15744,IS15845,IS15931,IS18484,IS18758,IS19153,IS20740,IS20743,IS20956,IS21055,IS21219,IS21645,IS22294,IS23216,IS23496,IS23514,IS23520,IS23521,IS23590,IS23684,IS23891,IS2391,IS23992,IS24139,IS24218,IS24503,IS24939,IS24953,IS25395,IS25989,IS26694,IS26737,IS27034,IS27557,IS27697,IS27786,IS28…
Sobic.001G122832.v3.1	354	IS1004,IS10302,IS1212,IS1219,IS1233,IS12697,IS12937,IS12945,IS13294,IS13444,IS13549,IS13809,IS15401,IS15466,IS15744,IS15845,IS15931,IS18484,IS18758,IS19153,IS20740,IS20743,IS20956,IS21055,IS21219,IS21645,IS22294,IS23216,IS23496,IS23514,IS23520,IS23521,IS23590,IS23684,IS23891,IS2391,IS23992,IS24139,IS24218,IS24503,IS24939,IS24953,IS25395,IS25989,IS26694,IS26737,IS27034,IS27557,IS27697,IS27786,IS28…
Sobic.001G122900.v3.1	354	IS1004,IS10302,IS1212,IS1219,IS1233,IS12697,IS12937,IS12945,IS13294,IS13444,IS13549,IS13809,IS15401,IS15466,IS15744,IS15845,IS15931,IS18484,IS18758,IS19153,IS20740,IS20743,IS20956,IS21055,IS21219,IS21645,IS22294,IS23216,IS23496,IS23514,IS23520,IS23521,IS23590,IS23684,IS23891,IS2391,IS23992,IS24139,IS24218,IS24503,IS24939,IS24953,IS25395,IS25989,IS26694,IS26737,IS27034,IS27557,IS27697,IS27786,IS28…
Sobic.001G123000.v3.1	354	IS1004,IS10302,IS1212,IS1219,IS1233,IS12697,IS12937,IS12945,IS13294,IS13444,IS13549,IS13809,IS15401,IS15466,IS15744,IS15845,IS15931,IS18484,IS18758,IS19153,IS20740,IS20743,IS20956,IS21055,IS21219,IS21645,IS22294,IS23216,IS23496,IS23514,IS23520,IS23521,IS23590,IS23684,IS23891,IS2391,IS23992,IS24139,IS24218,IS24503,IS24939,IS24953,IS25395,IS25989,IS26694,IS26737,IS27034,IS27557,IS27697,IS27786,IS28…
Sobic.001G123100.v3.1	354	IS1004,IS10302,IS1212,IS1219,IS1233,IS12697,IS12937,IS12945,IS13294,IS13444,IS13549,IS13809,IS15401,IS15466,IS15744,IS15845,IS15931,IS18484,IS18758,IS19153,IS20740,IS20743,IS20956,IS21055,IS21219,IS21645,IS22294,IS23216,IS23496,IS23514,IS23520,IS23521,IS23590,IS23684,IS23891,IS2391,IS23992,IS24139,IS24218,IS24503,IS24939,IS24953,IS25395,IS25989,IS26694,IS26737,IS27034,IS27557,IS27697,IS27786,IS28…
Sobic.001G123300.v3.1	354	IS1004,IS10302,IS1212,IS1219,IS1233,IS12697,IS12937,IS12945,IS13294,IS13444,IS13549,IS13809,IS15401,IS15466,IS15744,IS15845,IS15931,IS18484,IS18758,IS19153,IS20740,IS20743,IS20956,IS21055,IS21219,IS21645,IS22294,IS23216,IS23496,IS23514,IS23520,IS23521,IS23590,IS23684,IS23891,IS2391,IS23992,IS24139,IS24218,IS24503,IS24939,IS24953,IS25395,IS25989,IS26694,IS26737,IS27034,IS27557,IS27697,IS27786,IS28…
Sobic.001G123500.v3.1	354	IS1004,IS10302,IS1212,IS1219,IS1233,IS12697,IS12937,IS12945,IS13294,IS13444,IS13549,IS13809,IS15401,IS15466,IS15744,IS15845,IS15931,IS18484,IS18758,IS19153,IS20740,IS20743,IS20956,IS21055,IS21219,IS21645,IS22294,IS23216,IS23496,IS23514,IS23520,IS23521,IS23590,IS23684,IS23891,IS2391,IS23992,IS24139,IS24218,IS24503,IS24939,IS24953,IS25395,IS25989,IS26694,IS26737,IS27034,IS27557,IS27697,IS27786,IS28…
Sobic.001G123600.v3.1	354	IS1004,IS10302,IS1212,IS1219,IS1233,IS12697,IS12937,IS12945,IS13294,IS13444,IS13549,IS13809,IS15401,IS15466,IS15744,IS15845,IS15931,IS18484,IS18758,IS19153,IS20740,IS20743,IS20956,IS21055,IS21219,IS21645,IS22294,IS23216,IS23496,IS23514,IS23520,IS23521,IS23590,IS23684,IS23891,IS2391,IS23992,IS24139,IS24218,IS24503,IS24939,IS24953,IS25395,IS25989,IS26694,IS26737,IS27034,IS27557,IS27697,IS27786,IS28…
Sobic.001G124000.v3.1	354	IS1004,IS10302,IS1212,IS1219,IS1233,IS12697,IS12937,IS12945,IS13294,IS13444,IS13549,IS13809,IS15401,IS15466,IS15744,IS15845,IS15931,IS18484,IS18758,IS19153,IS20740,IS20743,IS20956,IS21055,IS21219,IS21645,IS22294,IS23216,IS23496,IS23514,IS23520,IS23521,IS23590,IS23684,IS23891,IS2391,IS23992,IS24139,IS24218,IS24503,IS24939,IS24953,IS25395,IS25989,IS26694,IS26737,IS27034,IS27557,IS27697,IS27786,IS28…
Sobic.001G124100.v3.1	354	IS1004,IS10302,IS1212,IS1219,IS1233,IS12697,IS12937,IS12945,IS13294,IS13444,IS13549,IS13809,IS15401,IS15466,IS15744,IS15845,IS15931,IS18484,IS18758,IS19153,IS20740,IS20743,IS20956,IS21055,IS21219,IS21645,IS22294,IS23216,IS23496,IS23514,IS23520,IS23521,IS23590,IS23684,IS23891,IS2391,IS23992,IS24139,IS24218,IS24503,IS24939,IS24953,IS25395,IS25989,IS26694,IS26737,IS27034,IS27557,IS27697,IS27786,IS28…
Sobic.001G124200.v3.1	354	IS1004,IS10302,IS1212,IS1219,IS1233,IS12697,IS12937,IS12945,IS13294,IS13444,IS13549,IS13809,IS15401,IS15466,IS15744,IS15845,IS15931,IS18484,IS18758,IS19153,IS20740,IS20743,IS20956,IS21055,IS21219,IS21645,IS22294,IS23216,IS23496,IS23514,IS23520,IS23521,IS23590,IS23684,IS23891,IS2391,IS23992,IS24139,IS24218,IS24503,IS24939,IS24953,IS25395,IS25989,IS26694,IS26737,IS27034,IS27557,IS27697,IS27786,IS28…
Sobic.001G124300.v3.1	354	IS1004,IS10302,IS1212,IS1219,IS1233,IS12697,IS12937,IS12945,IS13294,IS13444,IS13549,IS13809,IS15401,IS15466,IS15744,IS15845,IS15931,IS18484,IS18758,IS19153,IS20740,IS20743,IS20956,IS21055,IS21219,IS21645,IS22294,IS23216,IS23496,IS23514,IS23520,IS23521,IS23590,IS23684,IS23891,IS2391,IS23992,IS24139,IS24218,IS24503,IS24939,IS24953,IS25395,IS25989,IS26694,IS26737,IS27034,IS27557,IS27697,IS27786,IS28…
Sobic.001G124800.v3.1	354	IS1004,IS10302,IS1212,IS1219,IS1233,IS12697,IS12937,IS12945,IS13294,IS13444,IS13549,IS13809,IS15401,IS15466,IS15744,IS15845,IS15931,IS18484,IS18758,IS19153,IS20740,IS20743,IS20956,IS21055,IS21219,IS21645,IS22294,IS23216,IS23496,IS23514,IS23520,IS23521,IS23590,IS23684,IS23891,IS2391,IS23992,IS24139,IS24218,IS24503,IS24939,IS24953,IS25395,IS25989,IS26694,IS26737,IS27034,IS27557,IS27697,IS27786,IS28…
Sobic.001G125100.v3.1	354	IS1004,IS10302,IS1212,IS1219,IS1233,IS12697,IS12937,IS12945,IS13294,IS13444,IS13549,IS13809,IS15401,IS15466,IS15744,IS15845,IS15931,IS18484,IS18758,IS19153,IS20740,IS20743,IS20956,IS21055,IS21219,IS21645,IS22294,IS23216,IS23496,IS23514,IS23520,IS23521,IS23590,IS23684,IS23891,IS2391,IS23992,IS24139,IS24218,IS24503,IS24939,IS24953,IS25395,IS25989,IS26694,IS26737,IS27034,IS27557,IS27697,IS27786,IS28…
Sobic.001G125200.v3.1	354	IS1004,IS10302,IS1212,IS1219,IS1233,IS12697,IS12937,IS12945,IS13294,IS13444,IS13549,IS13809,IS15401,IS15466,IS15744,IS15845,IS15931,IS18484,IS18758,IS19153,IS20740,IS20743,IS20956,IS21055,IS21219,IS21645,IS22294,IS23216,IS23496,IS23514,IS23520,IS23521,IS23590,IS23684,IS23891,IS2391,IS23992,IS24139,IS24218,IS24503,IS24939,IS24953,IS25395,IS25989,IS26694,IS26737,IS27034,IS27557,IS27697,IS27786,IS28…
Sobic.001G125300.v3.1	354	IS1004,IS10302,IS1212,IS1219,IS1233,IS12697,IS12937,IS12945,IS13294,IS13444,IS13549,IS13809,IS15401,IS15466,IS15744,IS15845,IS15931,IS18484,IS18758,IS19153,IS20740,IS20743,IS20956,IS21055,IS21219,IS21645,IS22294,IS23216,IS23496,IS23514,IS23520,IS23521,IS23590,IS23684,IS23891,IS2391,IS23992,IS24139,IS24218,IS24503,IS24939,IS24953,IS25395,IS25989,IS26694,IS26737,IS27034,IS27557,IS27697,IS27786,IS28…
Sobic.001G125400.v3.1	354	IS1004,IS10302,IS1212,IS1219,IS1233,IS12697,IS12937,IS12945,IS13294,IS13444,IS13549,IS13809,IS15401,IS15466,IS15744,IS15845,IS15931,IS18484,IS18758,IS19153,IS20740,IS20743,IS20956,IS21055,IS21219,IS21645,IS22294,IS23216,IS23496,IS23514,IS23520,IS23521,IS23590,IS23684,IS23891,IS2391,IS23992,IS24139,IS24218,IS24503,IS24939,IS24953,IS25395,IS25989,IS26694,IS26737,IS27034,IS27557,IS27697,IS27786,IS28…
Sobic.001G125500.v3.1	354	IS1004,IS10302,IS1212,IS1219,IS1233,IS12697,IS12937,IS12945,IS13294,IS13444,IS13549,IS13809,IS15401,IS15466,IS15744,IS15845,IS15931,IS18484,IS18758,IS19153,IS20740,IS20743,IS20956,IS21055,IS21219,IS21645,IS22294,IS23216,IS23496,IS23514,IS23520,IS23521,IS23590,IS23684,IS23891,IS2391,IS23992,IS24139,IS24218,IS24503,IS24939,IS24953,IS25395,IS25989,IS26694,IS26737,IS27034,IS27557,IS27697,IS27786,IS28…
Sobic.001G125800.v3.1	354	IS1004,IS10302,IS1212,IS1219,IS1233,IS12697,IS12937,IS12945,IS13294,IS13444,IS13549,IS13809,IS15401,IS15466,IS15744,IS15845,IS15931,IS18484,IS18758,IS19153,IS20740,IS20743,IS20956,IS21055,IS21219,IS21645,IS22294,IS23216,IS23496,IS23514,IS23520,IS23521,IS23590,IS23684,IS23891,IS2391,IS23992,IS24139,IS24218,IS24503,IS24939,IS24953,IS25395,IS25989,IS26694,IS26737,IS27034,IS27557,IS27697,IS27786,IS28…
Sobic.001G126100.v3.1	354	IS1004,IS10302,IS1212,IS1219,IS1233,IS12697,IS12937,IS12945,IS13294,IS13444,IS13549,IS13809,IS15401,IS15466,IS15744,IS15845,IS15931,IS18484,IS18758,IS19153,IS20740,IS20743,IS20956,IS21055,IS21219,IS21645,IS22294,IS23216,IS23496,IS23514,IS23520,IS23521,IS23590,IS23684,IS23891,IS2391,IS23992,IS24139,IS24218,IS24503,IS24939,IS24953,IS25395,IS25989,IS26694,IS26737,IS27034,IS27557,IS27697,IS27786,IS28…
Sobic.001G126200.v3.1	354	IS1004,IS10302,IS1212,IS1219,IS1233,IS12697,IS12937,IS12945,IS13294,IS13444,IS13549,IS13809,IS15401,IS15466,IS15744,IS15845,IS15931,IS18484,IS18758,IS19153,IS20740,IS20743,IS20956,IS21055,IS21219,IS21645,IS22294,IS23216,IS23496,IS23514,IS23520,IS23521,IS23590,IS23684,IS23891,IS2391,IS23992,IS24139,IS24218,IS24503,IS24939,IS24953,IS25395,IS25989,IS26694,IS26737,IS27034,IS27557,IS27697,IS27786,IS28…
Sobic.001G126300.v3.1	354	IS1004,IS10302,IS1212,IS1219,IS1233,IS12697,IS12937,IS12945,IS13294,IS13444,IS13549,IS13809,IS15401,IS15466,IS15744,IS15845,IS15931,IS18484,IS18758,IS19153,IS20740,IS20743,IS20956,IS21055,IS21219,IS21645,IS22294,IS23216,IS23496,IS23514,IS23520,IS23521,IS23590,IS23684,IS23891,IS2391,IS23992,IS24139,IS24218,IS24503,IS24939,IS24953,IS25395,IS25989,IS26694,IS26737,IS27034,IS27557,IS27697,IS27786,IS28…
Sobic.001G126400.v3.1	354	IS1004,IS10302,IS1212,IS1219,IS1233,IS12697,IS12937,IS12945,IS13294,IS13444,IS13549,IS13809,IS15401,IS15466,IS15744,IS15845,IS15931,IS18484,IS18758,IS19153,IS20740,IS20743,IS20956,IS21055,IS21219,IS21645,IS22294,IS23216,IS23496,IS23514,IS23520,IS23521,IS23590,IS23684,IS23891,IS2391,IS23992,IS24139,IS24218,IS24503,IS24939,IS24953,IS25395,IS25989,IS26694,IS26737,IS27034,IS27557,IS27697,IS27786,IS28…
Sobic.001G126600.v3.1	354	IS1004,IS10302,IS1212,IS1219,IS1233,IS12697,IS12937,IS12945,IS13294,IS13444,IS13549,IS13809,IS15401,IS15466,IS15744,IS15845,IS15931,IS18484,IS18758,IS19153,IS20740,IS20743,IS20956,IS21055,IS21219,IS21645,IS22294,IS23216,IS23496,IS23514,IS23520,IS23521,IS23590,IS23684,IS23891,IS2391,IS23992,IS24139,IS24218,IS24503,IS24939,IS24953,IS25395,IS25989,IS26694,IS26737,IS27034,IS27557,IS27697,IS27786,IS28…
Sobic.001G126800.v3.1	354	IS1004,IS10302,IS1212,IS1219,IS1233,IS12697,IS12937,IS12945,IS13294,IS13444,IS13549,IS13809,IS15401,IS15466,IS15744,IS15845,IS15931,IS18484,IS18758,IS19153,IS20740,IS20743,IS20956,IS21055,IS21219,IS21645,IS22294,IS23216,IS23496,IS23514,IS23520,IS23521,IS23590,IS23684,IS23891,IS2391,IS23992,IS24139,IS24218,IS24503,IS24939,IS24953,IS25395,IS25989,IS26694,IS26737,IS27034,IS27557,IS27697,IS27786,IS28…
Sobic.001G126900.v3.1	354	IS1004,IS10302,IS1212,IS1219,IS1233,IS12697,IS12937,IS12945,IS13294,IS13444,IS13549,IS13809,IS15401,IS15466,IS15744,IS15845,IS15931,IS18484,IS18758,IS19153,IS20740,IS20743,IS20956,IS21055,IS21219,IS21645,IS22294,IS23216,IS23496,IS23514,IS23520,IS23521,IS23590,IS23684,IS23891,IS2391,IS23992,IS24139,IS24218,IS24503,IS24939,IS24953,IS25395,IS25989,IS26694,IS26737,IS27034,IS27557,IS27697,IS27786,IS28…
Sobic.001G127000.v3.1	354	IS1004,IS10302,IS1212,IS1219,IS1233,IS12697,IS12937,IS12945,IS13294,IS13444,IS13549,IS13809,IS15401,IS15466,IS15744,IS15845,IS15931,IS18484,IS18758,IS19153,IS20740,IS20743,IS20956,IS21055,IS21219,IS21645,IS22294,IS23216,IS23496,IS23514,IS23520,IS23521,IS23590,IS23684,IS23891,IS2391,IS23992,IS24139,IS24218,IS24503,IS24939,IS24953,IS25395,IS25989,IS26694,IS26737,IS27034,IS27557,IS27697,IS27786,IS28…
Sobic.001G127100.v3.1	354	IS1004,IS10302,IS1212,IS1219,IS1233,IS12697,IS12937,IS12945,IS13294,IS13444,IS13549,IS13809,IS15401,IS15466,IS15744,IS15845,IS15931,IS18484,IS18758,IS19153,IS20740,IS20743,IS20956,IS21055,IS21219,IS21645,IS22294,IS23216,IS23496,IS23514,IS23520,IS23521,IS23590,IS23684,IS23891,IS2391,IS23992,IS24139,IS24218,IS24503,IS24939,IS24953,IS25395,IS25989,IS26694,IS26737,IS27034,IS27557,IS27697,IS27786,IS28…
Sobic.001G127300.v3.1	354	IS1004,IS10302,IS1212,IS1219,IS1233,IS12697,IS12937,IS12945,IS13294,IS13444,IS13549,IS13809,IS15401,IS15466,IS15744,IS15845,IS15931,IS18484,IS18758,IS19153,IS20740,IS20743,IS20956,IS21055,IS21219,IS21645,IS22294,IS23216,IS23496,IS23514,IS23520,IS23521,IS23590,IS23684,IS23891,IS2391,IS23992,IS24139,IS24218,IS24503,IS24939,IS24953,IS25395,IS25989,IS26694,IS26737,IS27034,IS27557,IS27697,IS27786,IS28…
Sobic.001G127400.v3.1	354	IS1004,IS10302,IS1212,IS1219,IS1233,IS12697,IS12937,IS12945,IS13294,IS13444,IS13549,IS13809,IS15401,IS15466,IS15744,IS15845,IS15931,IS18484,IS18758,IS19153,IS20740,IS20743,IS20956,IS21055,IS21219,IS21645,IS22294,IS23216,IS23496,IS23514,IS23520,IS23521,IS23590,IS23684,IS23891,IS2391,IS23992,IS24139,IS24218,IS24503,IS24939,IS24953,IS25395,IS25989,IS26694,IS26737,IS27034,IS27557,IS27697,IS27786,IS28…
Sobic.001G127500.v3.1	354	IS1004,IS10302,IS1212,IS1219,IS1233,IS12697,IS12937,IS12945,IS13294,IS13444,IS13549,IS13809,IS15401,IS15466,IS15744,IS15845,IS15931,IS18484,IS18758,IS19153,IS20740,IS20743,IS20956,IS21055,IS21219,IS21645,IS22294,IS23216,IS23496,IS23514,IS23520,IS23521,IS23590,IS23684,IS23891,IS2391,IS23992,IS24139,IS24218,IS24503,IS24939,IS24953,IS25395,IS25989,IS26694,IS26737,IS27034,IS27557,IS27697,IS27786,IS28…
Sobic.001G127800.v3.1	354	IS1004,IS10302,IS1212,IS1219,IS1233,IS12697,IS12937,IS12945,IS13294,IS13444,IS13549,IS13809,IS15401,IS15466,IS15744,IS15845,IS15931,IS18484,IS18758,IS19153,IS20740,IS20743,IS20956,IS21055,IS21219,IS21645,IS22294,IS23216,IS23496,IS23514,IS23520,IS23521,IS23590,IS23684,IS23891,IS2391,IS23992,IS24139,IS24218,IS24503,IS24939,IS24953,IS25395,IS25989,IS26694,IS26737,IS27034,IS27557,IS27697,IS27786,IS28…
Sobic.001G128100.v3.1	354	IS1004,IS10302,IS1212,IS1219,IS1233,IS12697,IS12937,IS12945,IS13294,IS13444,IS13549,IS13809,IS15401,IS15466,IS15744,IS15845,IS15931,IS18484,IS18758,IS19153,IS20740,IS20743,IS20956,IS21055,IS21219,IS21645,IS22294,IS23216,IS23496,IS23514,IS23520,IS23521,IS23590,IS23684,IS23891,IS2391,IS23992,IS24139,IS24218,IS24503,IS24939,IS24953,IS25395,IS25989,IS26694,IS26737,IS27034,IS27557,IS27697,IS27786,IS28…
Sobic.001G128300.v3.1	354	IS1004,IS10302,IS1212,IS1219,IS1233,IS12697,IS12937,IS12945,IS13294,IS13444,IS13549,IS13809,IS15401,IS15466,IS15744,IS15845,IS15931,IS18484,IS18758,IS19153,IS20740,IS20743,IS20956,IS21055,IS21219,IS21645,IS22294,IS23216,IS23496,IS23514,IS23520,IS23521,IS23590,IS23684,IS23891,IS2391,IS23992,IS24139,IS24218,IS24503,IS24939,IS24953,IS25395,IS25989,IS26694,IS26737,IS27034,IS27557,IS27697,IS27786,IS28…
Sobic.001G128400.v3.1	354	IS1004,IS10302,IS1212,IS1219,IS1233,IS12697,IS12937,IS12945,IS13294,IS13444,IS13549,IS13809,IS15401,IS15466,IS15744,IS15845,IS15931,IS18484,IS18758,IS19153,IS20740,IS20743,IS20956,IS21055,IS21219,IS21645,IS22294,IS23216,IS23496,IS23514,IS23520,IS23521,IS23590,IS23684,IS23891,IS2391,IS23992,IS24139,IS24218,IS24503,IS24939,IS24953,IS25395,IS25989,IS26694,IS26737,IS27034,IS27557,IS27697,IS27786,IS28…
Sobic.001G129000.v3.1	354	IS1004,IS10302,IS1212,IS1219,IS1233,IS12697,IS12937,IS12945,IS13294,IS13444,IS13549,IS13809,IS15401,IS15466,IS15744,IS15845,IS15931,IS18484,IS18758,IS19153,IS20740,IS20743,IS20956,IS21055,IS21219,IS21645,IS22294,IS23216,IS23496,IS23514,IS23520,IS23521,IS23590,IS23684,IS23891,IS2391,IS23992,IS24139,IS24218,IS24503,IS24939,IS24953,IS25395,IS25989,IS26694,IS26737,IS27034,IS27557,IS27697,IS27786,IS28…
Sobic.001G129300.v3.1	354	IS1004,IS10302,IS1212,IS1219,IS1233,IS12697,IS12937,IS12945,IS13294,IS13444,IS13549,IS13809,IS15401,IS15466,IS15744,IS15845,IS15931,IS18484,IS18758,IS19153,IS20740,IS20743,IS20956,IS21055,IS21219,IS21645,IS22294,IS23216,IS23496,IS23514,IS23520,IS23521,IS23590,IS23684,IS23891,IS2391,IS23992,IS24139,IS24218,IS24503,IS24939,IS24953,IS25395,IS25989,IS26694,IS26737,IS27034,IS27557,IS27697,IS27786,IS28…
Sobic.001G129400.v3.1	354	IS1004,IS10302,IS1212,IS1219,IS1233,IS12697,IS12937,IS12945,IS13294,IS13444,IS13549,IS13809,IS15401,IS15466,IS15744,IS15845,IS15931,IS18484,IS18758,IS19153,IS20740,IS20743,IS20956,IS21055,IS21219,IS21645,IS22294,IS23216,IS23496,IS23514,IS23520,IS23521,IS23590,IS23684,IS23891,IS2391,IS23992,IS24139,IS24218,IS24503,IS24939,IS24953,IS25395,IS25989,IS26694,IS26737,IS27034,IS27557,IS27697,IS27786,IS28…
Sobic.001G129600.v3.1	354	IS1004,IS10302,IS1212,IS1219,IS1233,IS12697,IS12937,IS12945,IS13294,IS13444,IS13549,IS13809,IS15401,IS15466,IS15744,IS15845,IS15931,IS18484,IS18758,IS19153,IS20740,IS20743,IS20956,IS21055,IS21219,IS21645,IS22294,IS23216,IS23496,IS23514,IS23520,IS23521,IS23590,IS23684,IS23891,IS2391,IS23992,IS24139,IS24218,IS24503,IS24939,IS24953,IS25395,IS25989,IS26694,IS26737,IS27034,IS27557,IS27697,IS27786,IS28…
Sobic.001G130000.v3.1	354	IS1004,IS10302,IS1212,IS1219,IS1233,IS12697,IS12937,IS12945,IS13294,IS13444,IS13549,IS13809,IS15401,IS15466,IS15744,IS15845,IS15931,IS18484,IS18758,IS19153,IS20740,IS20743,IS20956,IS21055,IS21219,IS21645,IS22294,IS23216,IS23496,IS23514,IS23520,IS23521,IS23590,IS23684,IS23891,IS2391,IS23992,IS24139,IS24218,IS24503,IS24939,IS24953,IS25395,IS25989,IS26694,IS26737,IS27034,IS27557,IS27697,IS27786,IS28…
Sobic.001G130100.v3.1	354	IS1004,IS10302,IS1212,IS1219,IS1233,IS12697,IS12937,IS12945,IS13294,IS13444,IS13549,IS13809,IS15401,IS15466,IS15744,IS15845,IS15931,IS18484,IS18758,IS19153,IS20740,IS20743,IS20956,IS21055,IS21219,IS21645,IS22294,IS23216,IS23496,IS23514,IS23520,IS23521,IS23590,IS23684,IS23891,IS2391,IS23992,IS24139,IS24218,IS24503,IS24939,IS24953,IS25395,IS25989,IS26694,IS26737,IS27034,IS27557,IS27697,IS27786,IS28…
Sobic.001G130200.v3.1	354	IS1004,IS10302,IS1212,IS1219,IS1233,IS12697,IS12937,IS12945,IS13294,IS13444,IS13549,IS13809,IS15401,IS15466,IS15744,IS15845,IS15931,IS18484,IS18758,IS19153,IS20740,IS20743,IS20956,IS21055,IS21219,IS21645,IS22294,IS23216,IS23496,IS23514,IS23520,IS23521,IS23590,IS23684,IS23891,IS2391,IS23992,IS24139,IS24218,IS24503,IS24939,IS24953,IS25395,IS25989,IS26694,IS26737,IS27034,IS27557,IS27697,IS27786,IS28…
Sobic.001G130400.v3.1	354	IS1004,IS10302,IS1212,IS1219,IS1233,IS12697,IS12937,IS12945,IS13294,IS13444,IS13549,IS13809,IS15401,IS15466,IS15744,IS15845,IS15931,IS18484,IS18758,IS19153,IS20740,IS20743,IS20956,IS21055,IS21219,IS21645,IS22294,IS23216,IS23496,IS23514,IS23520,IS23521,IS23590,IS23684,IS23891,IS2391,IS23992,IS24139,IS24218,IS24503,IS24939,IS24953,IS25395,IS25989,IS26694,IS26737,IS27034,IS27557,IS27697,IS27786,IS28…
Sobic.001G130500.v3.1	354	IS1004,IS10302,IS1212,IS1219,IS1233,IS12697,IS12937,IS12945,IS13294,IS13444,IS13549,IS13809,IS15401,IS15466,IS15744,IS15845,IS15931,IS18484,IS18758,IS19153,IS20740,IS20743,IS20956,IS21055,IS21219,IS21645,IS22294,IS23216,IS23496,IS23514,IS23520,IS23521,IS23590,IS23684,IS23891,IS2391,IS23992,IS24139,IS24218,IS24503,IS24939,IS24953,IS25395,IS25989,IS26694,IS26737,IS27034,IS27557,IS27697,IS27786,IS28…
Sobic.001G130600.v3.1	354	IS1004,IS10302,IS1212,IS1219,IS1233,IS12697,IS12937,IS12945,IS13294,IS13444,IS13549,IS13809,IS15401,IS15466,IS15744,IS15845,IS15931,IS18484,IS18758,IS19153,IS20740,IS20743,IS20956,IS21055,IS21219,IS21645,IS22294,IS23216,IS23496,IS23514,IS23520,IS23521,IS23590,IS23684,IS23891,IS2391,IS23992,IS24139,IS24218,IS24503,IS24939,IS24953,IS25395,IS25989,IS26694,IS26737,IS27034,IS27557,IS27697,IS27786,IS28…
Sobic.001G130900.v3.1	354	IS1004,IS10302,IS1212,IS1219,IS1233,IS12697,IS12937,IS12945,IS13294,IS13444,IS13549,IS13809,IS15401,IS15466,IS15744,IS15845,IS15931,IS18484,IS18758,IS19153,IS20740,IS20743,IS20956,IS21055,IS21219,IS21645,IS22294,IS23216,IS23496,IS23514,IS23520,IS23521,IS23590,IS23684,IS23891,IS2391,IS23992,IS24139,IS24218,IS24503,IS24939,IS24953,IS25395,IS25989,IS26694,IS26737,IS27034,IS27557,IS27697,IS27786,IS28…
Sobic.001G131001.v3.1	354	IS1004,IS10302,IS1212,IS1219,IS1233,IS12697,IS12937,IS12945,IS13294,IS13444,IS13549,IS13809,IS15401,IS15466,IS15744,IS15845,IS15931,IS18484,IS18758,IS19153,IS20740,IS20743,IS20956,IS21055,IS21219,IS21645,IS22294,IS23216,IS23496,IS23514,IS23520,IS23521,IS23590,IS23684,IS23891,IS2391,IS23992,IS24139,IS24218,IS24503,IS24939,IS24953,IS25395,IS25989,IS26694,IS26737,IS27034,IS27557,IS27697,IS27786,IS28…
Sobic.001G131100.v3.1	354	IS1004,IS10302,IS1212,IS1219,IS1233,IS12697,IS12937,IS12945,IS13294,IS13444,IS13549,IS13809,IS15401,IS15466,IS15744,IS15845,IS15931,IS18484,IS18758,IS19153,IS20740,IS20743,IS20956,IS21055,IS21219,IS21645,IS22294,IS23216,IS23496,IS23514,IS23520,IS23521,IS23590,IS23684,IS23891,IS2391,IS23992,IS24139,IS24218,IS24503,IS24939,IS24953,IS25395,IS25989,IS26694,IS26737,IS27034,IS27557,IS27697,IS27786,IS28…
Sobic.001G131300.v3.1	354	IS1004,IS10302,IS1212,IS1219,IS1233,IS12697,IS12937,IS12945,IS13294,IS13444,IS13549,IS13809,IS15401,IS15466,IS15744,IS15845,IS15931,IS18484,IS18758,IS19153,IS20740,IS20743,IS20956,IS21055,IS21219,IS21645,IS22294,IS23216,IS23496,IS23514,IS23520,IS23521,IS23590,IS23684,IS23891,IS2391,IS23992,IS24139,IS24218,IS24503,IS24939,IS24953,IS25395,IS25989,IS26694,IS26737,IS27034,IS27557,IS27697,IS27786,IS28…
Sobic.001G131400.v3.1	354	IS1004,IS10302,IS1212,IS1219,IS1233,IS12697,IS12937,IS12945,IS13294,IS13444,IS13549,IS13809,IS15401,IS15466,IS15744,IS15845,IS15931,IS18484,IS18758,IS19153,IS20740,IS20743,IS20956,IS21055,IS21219,IS21645,IS22294,IS23216,IS23496,IS23514,IS23520,IS23521,IS23590,IS23684,IS23891,IS2391,IS23992,IS24139,IS24218,IS24503,IS24939,IS24953,IS25395,IS25989,IS26694,IS26737,IS27034,IS27557,IS27697,IS27786,IS28…
Sobic.001G131600.v3.1	354	IS1004,IS10302,IS1212,IS1219,IS1233,IS12697,IS12937,IS12945,IS13294,IS13444,IS13549,IS13809,IS15401,IS15466,IS15744,IS15845,IS15931,IS18484,IS18758,IS19153,IS20740,IS20743,IS20956,IS21055,IS21219,IS21645,IS22294,IS23216,IS23496,IS23514,IS23520,IS23521,IS23590,IS23684,IS23891,IS2391,IS23992,IS24139,IS24218,IS24503,IS24939,IS24953,IS25395,IS25989,IS26694,IS26737,IS27034,IS27557,IS27697,IS27786,IS28…
Sobic.001G131800.v3.1	354	IS1004,IS10302,IS1212,IS1219,IS1233,IS12697,IS12937,IS12945,IS13294,IS13444,IS13549,IS13809,IS15401,IS15466,IS15744,IS15845,IS15931,IS18484,IS18758,IS19153,IS20740,IS20743,IS20956,IS21055,IS21219,IS21645,IS22294,IS23216,IS23496,IS23514,IS23520,IS23521,IS23590,IS23684,IS23891,IS2391,IS23992,IS24139,IS24218,IS24503,IS24939,IS24953,IS25395,IS25989,IS26694,IS26737,IS27034,IS27557,IS27697,IS27786,IS28…
Sobic.001G131900.v3.1	354	IS1004,IS10302,IS1212,IS1219,IS1233,IS12697,IS12937,IS12945,IS13294,IS13444,IS13549,IS13809,IS15401,IS15466,IS15744,IS15845,IS15931,IS18484,IS18758,IS19153,IS20740,IS20743,IS20956,IS21055,IS21219,IS21645,IS22294,IS23216,IS23496,IS23514,IS23520,IS23521,IS23590,IS23684,IS23891,IS2391,IS23992,IS24139,IS24218,IS24503,IS24939,IS24953,IS25395,IS25989,IS26694,IS26737,IS27034,IS27557,IS27697,IS27786,IS28…
Sobic.001G132000.v3.1	354	IS1004,IS10302,IS1212,IS1219,IS1233,IS12697,IS12937,IS12945,IS13294,IS13444,IS13549,IS13809,IS15401,IS15466,IS15744,IS15845,IS15931,IS18484,IS18758,IS19153,IS20740,IS20743,IS20956,IS21055,IS21219,IS21645,IS22294,IS23216,IS23496,IS23514,IS23520,IS23521,IS23590,IS23684,IS23891,IS2391,IS23992,IS24139,IS24218,IS24503,IS24939,IS24953,IS25395,IS25989,IS26694,IS26737,IS27034,IS27557,IS27697,IS27786,IS28…
Sobic.001G132100.v3.1	354	IS1004,IS10302,IS1212,IS1219,IS1233,IS12697,IS12937,IS12945,IS13294,IS13444,IS13549,IS13809,IS15401,IS15466,IS15744,IS15845,IS15931,IS18484,IS18758,IS19153,IS20740,IS20743,IS20956,IS21055,IS21219,IS21645,IS22294,IS23216,IS23496,IS23514,IS23520,IS23521,IS23590,IS23684,IS23891,IS2391,IS23992,IS24139,IS24218,IS24503,IS24939,IS24953,IS25395,IS25989,IS26694,IS26737,IS27034,IS27557,IS27697,IS27786,IS28…
Sobic.001G132200.v3.1	354	IS1004,IS10302,IS1212,IS1219,IS1233,IS12697,IS12937,IS12945,IS13294,IS13444,IS13549,IS13809,IS15401,IS15466,IS15744,IS15845,IS15931,IS18484,IS18758,IS19153,IS20740,IS20743,IS20956,IS21055,IS21219,IS21645,IS22294,IS23216,IS23496,IS23514,IS23520,IS23521,IS23590,IS23684,IS23891,IS2391,IS23992,IS24139,IS24218,IS24503,IS24939,IS24953,IS25395,IS25989,IS26694,IS26737,IS27034,IS27557,IS27697,IS27786,IS28…
Sobic.001G132300.v3.1	354	IS1004,IS10302,IS1212,IS1219,IS1233,IS12697,IS12937,IS12945,IS13294,IS13444,IS13549,IS13809,IS15401,IS15466,IS15744,IS15845,IS15931,IS18484,IS18758,IS19153,IS20740,IS20743,IS20956,IS21055,IS21219,IS21645,IS22294,IS23216,IS23496,IS23514,IS23520,IS23521,IS23590,IS23684,IS23891,IS2391,IS23992,IS24139,IS24218,IS24503,IS24939,IS24953,IS25395,IS25989,IS26694,IS26737,IS27034,IS27557,IS27697,IS27786,IS28…
Sobic.001G132400.v3.1	354	IS1004,IS10302,IS1212,IS1219,IS1233,IS12697,IS12937,IS12945,IS13294,IS13444,IS13549,IS13809,IS15401,IS15466,IS15744,IS15845,IS15931,IS18484,IS18758,IS19153,IS20740,IS20743,IS20956,IS21055,IS21219,IS21645,IS22294,IS23216,IS23496,IS23514,IS23520,IS23521,IS23590,IS23684,IS23891,IS2391,IS23992,IS24139,IS24218,IS24503,IS24939,IS24953,IS25395,IS25989,IS26694,IS26737,IS27034,IS27557,IS27697,IS27786,IS28…
Sobic.001G132600.v3.1	354	IS1004,IS10302,IS1212,IS1219,IS1233,IS12697,IS12937,IS12945,IS13294,IS13444,IS13549,IS13809,IS15401,IS15466,IS15744,IS15845,IS15931,IS18484,IS18758,IS19153,IS20740,IS20743,IS20956,IS21055,IS21219,IS21645,IS22294,IS23216,IS23496,IS23514,IS23520,IS23521,IS23590,IS23684,IS23891,IS2391,IS23992,IS24139,IS24218,IS24503,IS24939,IS24953,IS25395,IS25989,IS26694,IS26737,IS27034,IS27557,IS27697,IS27786,IS28…
Sobic.001G132800.v3.1	354	IS1004,IS10302,IS1212,IS1219,IS1233,IS12697,IS12937,IS12945,IS13294,IS13444,IS13549,IS13809,IS15401,IS15466,IS15744,IS15845,IS15931,IS18484,IS18758,IS19153,IS20740,IS20743,IS20956,IS21055,IS21219,IS21645,IS22294,IS23216,IS23496,IS23514,IS23520,IS23521,IS23590,IS23684,IS23891,IS2391,IS23992,IS24139,IS24218,IS24503,IS24939,IS24953,IS25395,IS25989,IS26694,IS26737,IS27034,IS27557,IS27697,IS27786,IS28…
Sobic.001G132900.v3.1	354	IS1004,IS10302,IS1212,IS1219,IS1233,IS12697,IS12937,IS12945,IS13294,IS13444,IS13549,IS13809,IS15401,IS15466,IS15744,IS15845,IS15931,IS18484,IS18758,IS19153,IS20740,IS20743,IS20956,IS21055,IS21219,IS21645,IS22294,IS23216,IS23496,IS23514,IS23520,IS23521,IS23590,IS23684,IS23891,IS2391,IS23992,IS24139,IS24218,IS24503,IS24939,IS24953,IS25395,IS25989,IS26694,IS26737,IS27034,IS27557,IS27697,IS27786,IS28…
Sobic.001G133200.v3.1	354	IS1004,IS10302,IS1212,IS1219,IS1233,IS12697,IS12937,IS12945,IS13294,IS13444,IS13549,IS13809,IS15401,IS15466,IS15744,IS15845,IS15931,IS18484,IS18758,IS19153,IS20740,IS20743,IS20956,IS21055,IS21219,IS21645,IS22294,IS23216,IS23496,IS23514,IS23520,IS23521,IS23590,IS23684,IS23891,IS2391,IS23992,IS24139,IS24218,IS24503,IS24939,IS24953,IS25395,IS25989,IS26694,IS26737,IS27034,IS27557,IS27697,IS27786,IS28…
Sobic.001G134100.v3.1	354	IS1004,IS10302,IS1212,IS1219,IS1233,IS12697,IS12937,IS12945,IS13294,IS13444,IS13549,IS13809,IS15401,IS15466,IS15744,IS15845,IS15931,IS18484,IS18758,IS19153,IS20740,IS20743,IS20956,IS21055,IS21219,IS21645,IS22294,IS23216,IS23496,IS23514,IS23520,IS23521,IS23590,IS23684,IS23891,IS2391,IS23992,IS24139,IS24218,IS24503,IS24939,IS24953,IS25395,IS25989,IS26694,IS26737,IS27034,IS27557,IS27697,IS27786,IS28…
Sobic.001G134200.v3.1	354	IS1004,IS10302,IS1212,IS1219,IS1233,IS12697,IS12937,IS12945,IS13294,IS13444,IS13549,IS13809,IS15401,IS15466,IS15744,IS15845,IS15931,IS18484,IS18758,IS19153,IS20740,IS20743,IS20956,IS21055,IS21219,IS21645,IS22294,IS23216,IS23496,IS23514,IS23520,IS23521,IS23590,IS23684,IS23891,IS2391,IS23992,IS24139,IS24218,IS24503,IS24939,IS24953,IS25395,IS25989,IS26694,IS26737,IS27034,IS27557,IS27697,IS27786,IS28…
Sobic.001G134300.v3.1	354	IS1004,IS10302,IS1212,IS1219,IS1233,IS12697,IS12937,IS12945,IS13294,IS13444,IS13549,IS13809,IS15401,IS15466,IS15744,IS15845,IS15931,IS18484,IS18758,IS19153,IS20740,IS20743,IS20956,IS21055,IS21219,IS21645,IS22294,IS23216,IS23496,IS23514,IS23520,IS23521,IS23590,IS23684,IS23891,IS2391,IS23992,IS24139,IS24218,IS24503,IS24939,IS24953,IS25395,IS25989,IS26694,IS26737,IS27034,IS27557,IS27697,IS27786,IS28…
Sobic.001G134600.v3.1	354	IS1004,IS10302,IS1212,IS1219,IS1233,IS12697,IS12937,IS12945,IS13294,IS13444,IS13549,IS13809,IS15401,IS15466,IS15744,IS15845,IS15931,IS18484,IS18758,IS19153,IS20740,IS20743,IS20956,IS21055,IS21219,IS21645,IS22294,IS23216,IS23496,IS23514,IS23520,IS23521,IS23590,IS23684,IS23891,IS2391,IS23992,IS24139,IS24218,IS24503,IS24939,IS24953,IS25395,IS25989,IS26694,IS26737,IS27034,IS27557,IS27697,IS27786,IS28…
Sobic.001G134700.v3.1	354	IS1004,IS10302,IS1212,IS1219,IS1233,IS12697,IS12937,IS12945,IS13294,IS13444,IS13549,IS13809,IS15401,IS15466,IS15744,IS15845,IS15931,IS18484,IS18758,IS19153,IS20740,IS20743,IS20956,IS21055,IS21219,IS21645,IS22294,IS23216,IS23496,IS23514,IS23520,IS23521,IS23590,IS23684,IS23891,IS2391,IS23992,IS24139,IS24218,IS24503,IS24939,IS24953,IS25395,IS25989,IS26694,IS26737,IS27034,IS27557,IS27697,IS27786,IS28…
Sobic.001G134800.v3.1	354	IS1004,IS10302,IS1212,IS1219,IS1233,IS12697,IS12937,IS12945,IS13294,IS13444,IS13549,IS13809,IS15401,IS15466,IS15744,IS15845,IS15931,IS18484,IS18758,IS19153,IS20740,IS20743,IS20956,IS21055,IS21219,IS21645,IS22294,IS23216,IS23496,IS23514,IS23520,IS23521,IS23590,IS23684,IS23891,IS2391,IS23992,IS24139,IS24218,IS24503,IS24939,IS24953,IS25395,IS25989,IS26694,IS26737,IS27034,IS27557,IS27697,IS27786,IS28…
Sobic.001G135000.v3.1	354	IS1004,IS10302,IS1212,IS1219,IS1233,IS12697,IS12937,IS12945,IS13294,IS13444,IS13549,IS13809,IS15401,IS15466,IS15744,IS15845,IS15931,IS18484,IS18758,IS19153,IS20740,IS20743,IS20956,IS21055,IS21219,IS21645,IS22294,IS23216,IS23496,IS23514,IS23520,IS23521,IS23590,IS23684,IS23891,IS2391,IS23992,IS24139,IS24218,IS24503,IS24939,IS24953,IS25395,IS25989,IS26694,IS26737,IS27034,IS27557,IS27697,IS27786,IS28…
Sobic.001G135100.v3.1	354	IS1004,IS10302,IS1212,IS1219,IS1233,IS12697,IS12937,IS12945,IS13294,IS13444,IS13549,IS13809,IS15401,IS15466,IS15744,IS15845,IS15931,IS18484,IS18758,IS19153,IS20740,IS20743,IS20956,IS21055,IS21219,IS21645,IS22294,IS23216,IS23496,IS23514,IS23520,IS23521,IS23590,IS23684,IS23891,IS2391,IS23992,IS24139,IS24218,IS24503,IS24939,IS24953,IS25395,IS25989,IS26694,IS26737,IS27034,IS27557,IS27697,IS27786,IS28…
Sobic.001G135200.v3.1	354	IS1004,IS10302,IS1212,IS1219,IS1233,IS12697,IS12937,IS12945,IS13294,IS13444,IS13549,IS13809,IS15401,IS15466,IS15744,IS15845,IS15931,IS18484,IS18758,IS19153,IS20740,IS20743,IS20956,IS21055,IS21219,IS21645,IS22294,IS23216,IS23496,IS23514,IS23520,IS23521,IS23590,IS23684,IS23891,IS2391,IS23992,IS24139,IS24218,IS24503,IS24939,IS24953,IS25395,IS25989,IS26694,IS26737,IS27034,IS27557,IS27697,IS27786,IS28…
Sobic.001G135300.v3.1	354	IS1004,IS10302,IS1212,IS1219,IS1233,IS12697,IS12937,IS12945,IS13294,IS13444,IS13549,IS13809,IS15401,IS15466,IS15744,IS15845,IS15931,IS18484,IS18758,IS19153,IS20740,IS20743,IS20956,IS21055,IS21219,IS21645,IS22294,IS23216,IS23496,IS23514,IS23520,IS23521,IS23590,IS23684,IS23891,IS2391,IS23992,IS24139,IS24218,IS24503,IS24939,IS24953,IS25395,IS25989,IS26694,IS26737,IS27034,IS27557,IS27697,IS27786,IS28…
Sobic.001G135400.v3.1	354	IS1004,IS10302,IS1212,IS1219,IS1233,IS12697,IS12937,IS12945,IS13294,IS13444,IS13549,IS13809,IS15401,IS15466,IS15744,IS15845,IS15931,IS18484,IS18758,IS19153,IS20740,IS20743,IS20956,IS21055,IS21219,IS21645,IS22294,IS23216,IS23496,IS23514,IS23520,IS23521,IS23590,IS23684,IS23891,IS2391,IS23992,IS24139,IS24218,IS24503,IS24939,IS24953,IS25395,IS25989,IS26694,IS26737,IS27034,IS27557,IS27697,IS27786,IS28…
Sobic.001G135500.v3.1	354	IS1004,IS10302,IS1212,IS1219,IS1233,IS12697,IS12937,IS12945,IS13294,IS13444,IS13549,IS13809,IS15401,IS15466,IS15744,IS15845,IS15931,IS18484,IS18758,IS19153,IS20740,IS20743,IS20956,IS21055,IS21219,IS21645,IS22294,IS23216,IS23496,IS23514,IS23520,IS23521,IS23590,IS23684,IS23891,IS2391,IS23992,IS24139,IS24218,IS24503,IS24939,IS24953,IS25395,IS25989,IS26694,IS26737,IS27034,IS27557,IS27697,IS27786,IS28…
Sobic.001G135950.v3.1	354	IS1004,IS10302,IS1212,IS1219,IS1233,IS12697,IS12937,IS12945,IS13294,IS13444,IS13549,IS13809,IS15401,IS15466,IS15744,IS15845,IS15931,IS18484,IS18758,IS19153,IS20740,IS20743,IS20956,IS21055,IS21219,IS21645,IS22294,IS23216,IS23496,IS23514,IS23520,IS23521,IS23590,IS23684,IS23891,IS2391,IS23992,IS24139,IS24218,IS24503,IS24939,IS24953,IS25395,IS25989,IS26694,IS26737,IS27034,IS27557,IS27697,IS27786,IS28…
Sobic.001G136000.v3.1	354	IS1004,IS10302,IS1212,IS1219,IS1233,IS12697,IS12937,IS12945,IS13294,IS13444,IS13549,IS13809,IS15401,IS15466,IS15744,IS15845,IS15931,IS18484,IS18758,IS19153,IS20740,IS20743,IS20956,IS21055,IS21219,IS21645,IS22294,IS23216,IS23496,IS23514,IS23520,IS23521,IS23590,IS23684,IS23891,IS2391,IS23992,IS24139,IS24218,IS24503,IS24939,IS24953,IS25395,IS25989,IS26694,IS26737,IS27034,IS27557,IS27697,IS27786,IS28…
Sobic.001G136150.v3.1	354	IS1004,IS10302,IS1212,IS1219,IS1233,IS12697,IS12937,IS12945,IS13294,IS13444,IS13549,IS13809,IS15401,IS15466,IS15744,IS15845,IS15931,IS18484,IS18758,IS19153,IS20740,IS20743,IS20956,IS21055,IS21219,IS21645,IS22294,IS23216,IS23496,IS23514,IS23520,IS23521,IS23590,IS23684,IS23891,IS2391,IS23992,IS24139,IS24218,IS24503,IS24939,IS24953,IS25395,IS25989,IS26694,IS26737,IS27034,IS27557,IS27697,IS27786,IS28…
Sobic.001G136500.v3.1	354	IS1004,IS10302,IS1212,IS1219,IS1233,IS12697,IS12937,IS12945,IS13294,IS13444,IS13549,IS13809,IS15401,IS15466,IS15744,IS15845,IS15931,IS18484,IS18758,IS19153,IS20740,IS20743,IS20956,IS21055,IS21219,IS21645,IS22294,IS23216,IS23496,IS23514,IS23520,IS23521,IS23590,IS23684,IS23891,IS2391,IS23992,IS24139,IS24218,IS24503,IS24939,IS24953,IS25395,IS25989,IS26694,IS26737,IS27034,IS27557,IS27697,IS27786,IS28…
Sobic.001G136600.v3.1	354	IS1004,IS10302,IS1212,IS1219,IS1233,IS12697,IS12937,IS12945,IS13294,IS13444,IS13549,IS13809,IS15401,IS15466,IS15744,IS15845,IS15931,IS18484,IS18758,IS19153,IS20740,IS20743,IS20956,IS21055,IS21219,IS21645,IS22294,IS23216,IS23496,IS23514,IS23520,IS23521,IS23590,IS23684,IS23891,IS2391,IS23992,IS24139,IS24218,IS24503,IS24939,IS24953,IS25395,IS25989,IS26694,IS26737,IS27034,IS27557,IS27697,IS27786,IS28…
Sobic.001G136900.v3.1	354	IS1004,IS10302,IS1212,IS1219,IS1233,IS12697,IS12937,IS12945,IS13294,IS13444,IS13549,IS13809,IS15401,IS15466,IS15744,IS15845,IS15931,IS18484,IS18758,IS19153,IS20740,IS20743,IS20956,IS21055,IS21219,IS21645,IS22294,IS23216,IS23496,IS23514,IS23520,IS23521,IS23590,IS23684,IS23891,IS2391,IS23992,IS24139,IS24218,IS24503,IS24939,IS24953,IS25395,IS25989,IS26694,IS26737,IS27034,IS27557,IS27697,IS27786,IS28…
Sobic.001G137000.v3.1	354	IS1004,IS10302,IS1212,IS1219,IS1233,IS12697,IS12937,IS12945,IS13294,IS13444,IS13549,IS13809,IS15401,IS15466,IS15744,IS15845,IS15931,IS18484,IS18758,IS19153,IS20740,IS20743,IS20956,IS21055,IS21219,IS21645,IS22294,IS23216,IS23496,IS23514,IS23520,IS23521,IS23590,IS23684,IS23891,IS2391,IS23992,IS24139,IS24218,IS24503,IS24939,IS24953,IS25395,IS25989,IS26694,IS26737,IS27034,IS27557,IS27697,IS27786,IS28…
Sobic.001G137100.v3.1	354	IS1004,IS10302,IS1212,IS1219,IS1233,IS12697,IS12937,IS12945,IS13294,IS13444,IS13549,IS13809,IS15401,IS15466,IS15744,IS15845,IS15931,IS18484,IS18758,IS19153,IS20740,IS20743,IS20956,IS21055,IS21219,IS21645,IS22294,IS23216,IS23496,IS23514,IS23520,IS23521,IS23590,IS23684,IS23891,IS2391,IS23992,IS24139,IS24218,IS24503,IS24939,IS24953,IS25395,IS25989,IS26694,IS26737,IS27034,IS27557,IS27697,IS27786,IS28…
Sobic.001G137300.v3.1	354	IS1004,IS10302,IS1212,IS1219,IS1233,IS12697,IS12937,IS12945,IS13294,IS13444,IS13549,IS13809,IS15401,IS15466,IS15744,IS15845,IS15931,IS18484,IS18758,IS19153,IS20740,IS20743,IS20956,IS21055,IS21219,IS21645,IS22294,IS23216,IS23496,IS23514,IS23520,IS23521,IS23590,IS23684,IS23891,IS2391,IS23992,IS24139,IS24218,IS24503,IS24939,IS24953,IS25395,IS25989,IS26694,IS26737,IS27034,IS27557,IS27697,IS27786,IS28…
Sobic.001G137400.v3.1	354	IS1004,IS10302,IS1212,IS1219,IS1233,IS12697,IS12937,IS12945,IS13294,IS13444,IS13549,IS13809,IS15401,IS15466,IS15744,IS15845,IS15931,IS18484,IS18758,IS19153,IS20740,IS20743,IS20956,IS21055,IS21219,IS21645,IS22294,IS23216,IS23496,IS23514,IS23520,IS23521,IS23590,IS23684,IS23891,IS2391,IS23992,IS24139,IS24218,IS24503,IS24939,IS24953,IS25395,IS25989,IS26694,IS26737,IS27034,IS27557,IS27697,IS27786,IS28…
Sobic.001G137500.v3.1	354	IS1004,IS10302,IS1212,IS1219,IS1233,IS12697,IS12937,IS12945,IS13294,IS13444,IS13549,IS13809,IS15401,IS15466,IS15744,IS15845,IS15931,IS18484,IS18758,IS19153,IS20740,IS20743,IS20956,IS21055,IS21219,IS21645,IS22294,IS23216,IS23496,IS23514,IS23520,IS23521,IS23590,IS23684,IS23891,IS2391,IS23992,IS24139,IS24218,IS24503,IS24939,IS24953,IS25395,IS25989,IS26694,IS26737,IS27034,IS27557,IS27697,IS27786,IS28…
Sobic.001G137800.v3.1	354	IS1004,IS10302,IS1212,IS1219,IS1233,IS12697,IS12937,IS12945,IS13294,IS13444,IS13549,IS13809,IS15401,IS15466,IS15744,IS15845,IS15931,IS18484,IS18758,IS19153,IS20740,IS20743,IS20956,IS21055,IS21219,IS21645,IS22294,IS23216,IS23496,IS23514,IS23520,IS23521,IS23590,IS23684,IS23891,IS2391,IS23992,IS24139,IS24218,IS24503,IS24939,IS24953,IS25395,IS25989,IS26694,IS26737,IS27034,IS27557,IS27697,IS27786,IS28…
Sobic.001G138000.v3.1	354	IS1004,IS10302,IS1212,IS1219,IS1233,IS12697,IS12937,IS12945,IS13294,IS13444,IS13549,IS13809,IS15401,IS15466,IS15744,IS15845,IS15931,IS18484,IS18758,IS19153,IS20740,IS20743,IS20956,IS21055,IS21219,IS21645,IS22294,IS23216,IS23496,IS23514,IS23520,IS23521,IS23590,IS23684,IS23891,IS2391,IS23992,IS24139,IS24218,IS24503,IS24939,IS24953,IS25395,IS25989,IS26694,IS26737,IS27034,IS27557,IS27697,IS27786,IS28…
Sobic.001G138300.v3.1	354	IS1004,IS10302,IS1212,IS1219,IS1233,IS12697,IS12937,IS12945,IS13294,IS13444,IS13549,IS13809,IS15401,IS15466,IS15744,IS15845,IS15931,IS18484,IS18758,IS19153,IS20740,IS20743,IS20956,IS21055,IS21219,IS21645,IS22294,IS23216,IS23496,IS23514,IS23520,IS23521,IS23590,IS23684,IS23891,IS2391,IS23992,IS24139,IS24218,IS24503,IS24939,IS24953,IS25395,IS25989,IS26694,IS26737,IS27034,IS27557,IS27697,IS27786,IS28…
Sobic.001G138400.v3.1	354	IS1004,IS10302,IS1212,IS1219,IS1233,IS12697,IS12937,IS12945,IS13294,IS13444,IS13549,IS13809,IS15401,IS15466,IS15744,IS15845,IS15931,IS18484,IS18758,IS19153,IS20740,IS20743,IS20956,IS21055,IS21219,IS21645,IS22294,IS23216,IS23496,IS23514,IS23520,IS23521,IS23590,IS23684,IS23891,IS2391,IS23992,IS24139,IS24218,IS24503,IS24939,IS24953,IS25395,IS25989,IS26694,IS26737,IS27034,IS27557,IS27697,IS27786,IS28…
Sobic.001G138600.v3.1	354	IS1004,IS10302,IS1212,IS1219,IS1233,IS12697,IS12937,IS12945,IS13294,IS13444,IS13549,IS13809,IS15401,IS15466,IS15744,IS15845,IS15931,IS18484,IS18758,IS19153,IS20740,IS20743,IS20956,IS21055,IS21219,IS21645,IS22294,IS23216,IS23496,IS23514,IS23520,IS23521,IS23590,IS23684,IS23891,IS2391,IS23992,IS24139,IS24218,IS24503,IS24939,IS24953,IS25395,IS25989,IS26694,IS26737,IS27034,IS27557,IS27697,IS27786,IS28…
Sobic.001G139001.v3.1	354	IS1004,IS10302,IS1212,IS1219,IS1233,IS12697,IS12937,IS12945,IS13294,IS13444,IS13549,IS13809,IS15401,IS15466,IS15744,IS15845,IS15931,IS18484,IS18758,IS19153,IS20740,IS20743,IS20956,IS21055,IS21219,IS21645,IS22294,IS23216,IS23496,IS23514,IS23520,IS23521,IS23590,IS23684,IS23891,IS2391,IS23992,IS24139,IS24218,IS24503,IS24939,IS24953,IS25395,IS25989,IS26694,IS26737,IS27034,IS27557,IS27697,IS27786,IS28…
Sobic.001G139750.v3.1	354	IS1004,IS10302,IS1212,IS1219,IS1233,IS12697,IS12937,IS12945,IS13294,IS13444,IS13549,IS13809,IS15401,IS15466,IS15744,IS15845,IS15931,IS18484,IS18758,IS19153,IS20740,IS20743,IS20956,IS21055,IS21219,IS21645,IS22294,IS23216,IS23496,IS23514,IS23520,IS23521,IS23590,IS23684,IS23891,IS2391,IS23992,IS24139,IS24218,IS24503,IS24939,IS24953,IS25395,IS25989,IS26694,IS26737,IS27034,IS27557,IS27697,IS27786,IS28…
Sobic.001G139900.v3.1	354	IS1004,IS10302,IS1212,IS1219,IS1233,IS12697,IS12937,IS12945,IS13294,IS13444,IS13549,IS13809,IS15401,IS15466,IS15744,IS15845,IS15931,IS18484,IS18758,IS19153,IS20740,IS20743,IS20956,IS21055,IS21219,IS21645,IS22294,IS23216,IS23496,IS23514,IS23520,IS23521,IS23590,IS23684,IS23891,IS2391,IS23992,IS24139,IS24218,IS24503,IS24939,IS24953,IS25395,IS25989,IS26694,IS26737,IS27034,IS27557,IS27697,IS27786,IS28…
Sobic.001G140000.v3.1	354	IS1004,IS10302,IS1212,IS1219,IS1233,IS12697,IS12937,IS12945,IS13294,IS13444,IS13549,IS13809,IS15401,IS15466,IS15744,IS15845,IS15931,IS18484,IS18758,IS19153,IS20740,IS20743,IS20956,IS21055,IS21219,IS21645,IS22294,IS23216,IS23496,IS23514,IS23520,IS23521,IS23590,IS23684,IS23891,IS2391,IS23992,IS24139,IS24218,IS24503,IS24939,IS24953,IS25395,IS25989,IS26694,IS26737,IS27034,IS27557,IS27697,IS27786,IS28…
Sobic.001G140101.v3.1	354	IS1004,IS10302,IS1212,IS1219,IS1233,IS12697,IS12937,IS12945,IS13294,IS13444,IS13549,IS13809,IS15401,IS15466,IS15744,IS15845,IS15931,IS18484,IS18758,IS19153,IS20740,IS20743,IS20956,IS21055,IS21219,IS21645,IS22294,IS23216,IS23496,IS23514,IS23520,IS23521,IS23590,IS23684,IS23891,IS2391,IS23992,IS24139,IS24218,IS24503,IS24939,IS24953,IS25395,IS25989,IS26694,IS26737,IS27034,IS27557,IS27697,IS27786,IS28…
Sobic.001G140200.v3.1	354	IS1004,IS10302,IS1212,IS1219,IS1233,IS12697,IS12937,IS12945,IS13294,IS13444,IS13549,IS13809,IS15401,IS15466,IS15744,IS15845,IS15931,IS18484,IS18758,IS19153,IS20740,IS20743,IS20956,IS21055,IS21219,IS21645,IS22294,IS23216,IS23496,IS23514,IS23520,IS23521,IS23590,IS23684,IS23891,IS2391,IS23992,IS24139,IS24218,IS24503,IS24939,IS24953,IS25395,IS25989,IS26694,IS26737,IS27034,IS27557,IS27697,IS27786,IS28…
Sobic.001G140700.v3.1	354	IS1004,IS10302,IS1212,IS1219,IS1233,IS12697,IS12937,IS12945,IS13294,IS13444,IS13549,IS13809,IS15401,IS15466,IS15744,IS15845,IS15931,IS18484,IS18758,IS19153,IS20740,IS20743,IS20956,IS21055,IS21219,IS21645,IS22294,IS23216,IS23496,IS23514,IS23520,IS23521,IS23590,IS23684,IS23891,IS2391,IS23992,IS24139,IS24218,IS24503,IS24939,IS24953,IS25395,IS25989,IS26694,IS26737,IS27034,IS27557,IS27697,IS27786,IS28…
Sobic.001G140800.v3.1	354	IS1004,IS10302,IS1212,IS1219,IS1233,IS12697,IS12937,IS12945,IS13294,IS13444,IS13549,IS13809,IS15401,IS15466,IS15744,IS15845,IS15931,IS18484,IS18758,IS19153,IS20740,IS20743,IS20956,IS21055,IS21219,IS21645,IS22294,IS23216,IS23496,IS23514,IS23520,IS23521,IS23590,IS23684,IS23891,IS2391,IS23992,IS24139,IS24218,IS24503,IS24939,IS24953,IS25395,IS25989,IS26694,IS26737,IS27034,IS27557,IS27697,IS27786,IS28…
Sobic.001G140900.v3.1	354	IS1004,IS10302,IS1212,IS1219,IS1233,IS12697,IS12937,IS12945,IS13294,IS13444,IS13549,IS13809,IS15401,IS15466,IS15744,IS15845,IS15931,IS18484,IS18758,IS19153,IS20740,IS20743,IS20956,IS21055,IS21219,IS21645,IS22294,IS23216,IS23496,IS23514,IS23520,IS23521,IS23590,IS23684,IS23891,IS2391,IS23992,IS24139,IS24218,IS24503,IS24939,IS24953,IS25395,IS25989,IS26694,IS26737,IS27034,IS27557,IS27697,IS27786,IS28…
Sobic.001G140950.v3.1	354	IS1004,IS10302,IS1212,IS1219,IS1233,IS12697,IS12937,IS12945,IS13294,IS13444,IS13549,IS13809,IS15401,IS15466,IS15744,IS15845,IS15931,IS18484,IS18758,IS19153,IS20740,IS20743,IS20956,IS21055,IS21219,IS21645,IS22294,IS23216,IS23496,IS23514,IS23520,IS23521,IS23590,IS23684,IS23891,IS2391,IS23992,IS24139,IS24218,IS24503,IS24939,IS24953,IS25395,IS25989,IS26694,IS26737,IS27034,IS27557,IS27697,IS27786,IS28…
Sobic.001G141100.v3.1	354	IS1004,IS10302,IS1212,IS1219,IS1233,IS12697,IS12937,IS12945,IS13294,IS13444,IS13549,IS13809,IS15401,IS15466,IS15744,IS15845,IS15931,IS18484,IS18758,IS19153,IS20740,IS20743,IS20956,IS21055,IS21219,IS21645,IS22294,IS23216,IS23496,IS23514,IS23520,IS23521,IS23590,IS23684,IS23891,IS2391,IS23992,IS24139,IS24218,IS24503,IS24939,IS24953,IS25395,IS25989,IS26694,IS26737,IS27034,IS27557,IS27697,IS27786,IS28…
Sobic.001G141200.v3.1	354	IS1004,IS10302,IS1212,IS1219,IS1233,IS12697,IS12937,IS12945,IS13294,IS13444,IS13549,IS13809,IS15401,IS15466,IS15744,IS15845,IS15931,IS18484,IS18758,IS19153,IS20740,IS20743,IS20956,IS21055,IS21219,IS21645,IS22294,IS23216,IS23496,IS23514,IS23520,IS23521,IS23590,IS23684,IS23891,IS2391,IS23992,IS24139,IS24218,IS24503,IS24939,IS24953,IS25395,IS25989,IS26694,IS26737,IS27034,IS27557,IS27697,IS27786,IS28…
Sobic.001G141333.v3.1	354	IS1004,IS10302,IS1212,IS1219,IS1233,IS12697,IS12937,IS12945,IS13294,IS13444,IS13549,IS13809,IS15401,IS15466,IS15744,IS15845,IS15931,IS18484,IS18758,IS19153,IS20740,IS20743,IS20956,IS21055,IS21219,IS21645,IS22294,IS23216,IS23496,IS23514,IS23520,IS23521,IS23590,IS23684,IS23891,IS2391,IS23992,IS24139,IS24218,IS24503,IS24939,IS24953,IS25395,IS25989,IS26694,IS26737,IS27034,IS27557,IS27697,IS27786,IS28…
Sobic.001G141400.v3.1	354	IS1004,IS10302,IS1212,IS1219,IS1233,IS12697,IS12937,IS12945,IS13294,IS13444,IS13549,IS13809,IS15401,IS15466,IS15744,IS15845,IS15931,IS18484,IS18758,IS19153,IS20740,IS20743,IS20956,IS21055,IS21219,IS21645,IS22294,IS23216,IS23496,IS23514,IS23520,IS23521,IS23590,IS23684,IS23891,IS2391,IS23992,IS24139,IS24218,IS24503,IS24939,IS24953,IS25395,IS25989,IS26694,IS26737,IS27034,IS27557,IS27697,IS27786,IS28…
Sobic.001G141500.v3.1	354	IS1004,IS10302,IS1212,IS1219,IS1233,IS12697,IS12937,IS12945,IS13294,IS13444,IS13549,IS13809,IS15401,IS15466,IS15744,IS15845,IS15931,IS18484,IS18758,IS19153,IS20740,IS20743,IS20956,IS21055,IS21219,IS21645,IS22294,IS23216,IS23496,IS23514,IS23520,IS23521,IS23590,IS23684,IS23891,IS2391,IS23992,IS24139,IS24218,IS24503,IS24939,IS24953,IS25395,IS25989,IS26694,IS26737,IS27034,IS27557,IS27697,IS27786,IS28…
Sobic.001G141700.v3.1	354	IS1004,IS10302,IS1212,IS1219,IS1233,IS12697,IS12937,IS12945,IS13294,IS13444,IS13549,IS13809,IS15401,IS15466,IS15744,IS15845,IS15931,IS18484,IS18758,IS19153,IS20740,IS20743,IS20956,IS21055,IS21219,IS21645,IS22294,IS23216,IS23496,IS23514,IS23520,IS23521,IS23590,IS23684,IS23891,IS2391,IS23992,IS24139,IS24218,IS24503,IS24939,IS24953,IS25395,IS25989,IS26694,IS26737,IS27034,IS27557,IS27697,IS27786,IS28…
Sobic.001G142100.v3.1	354	IS1004,IS10302,IS1212,IS1219,IS1233,IS12697,IS12937,IS12945,IS13294,IS13444,IS13549,IS13809,IS15401,IS15466,IS15744,IS15845,IS15931,IS18484,IS18758,IS19153,IS20740,IS20743,IS20956,IS21055,IS21219,IS21645,IS22294,IS23216,IS23496,IS23514,IS23520,IS23521,IS23590,IS23684,IS23891,IS2391,IS23992,IS24139,IS24218,IS24503,IS24939,IS24953,IS25395,IS25989,IS26694,IS26737,IS27034,IS27557,IS27697,IS27786,IS28…
Sobic.001G142300.v3.1	354	IS1004,IS10302,IS1212,IS1219,IS1233,IS12697,IS12937,IS12945,IS13294,IS13444,IS13549,IS13809,IS15401,IS15466,IS15744,IS15845,IS15931,IS18484,IS18758,IS19153,IS20740,IS20743,IS20956,IS21055,IS21219,IS21645,IS22294,IS23216,IS23496,IS23514,IS23520,IS23521,IS23590,IS23684,IS23891,IS2391,IS23992,IS24139,IS24218,IS24503,IS24939,IS24953,IS25395,IS25989,IS26694,IS26737,IS27034,IS27557,IS27697,IS27786,IS28…
Sobic.001G142400.v3.1	354	IS1004,IS10302,IS1212,IS1219,IS1233,IS12697,IS12937,IS12945,IS13294,IS13444,IS13549,IS13809,IS15401,IS15466,IS15744,IS15845,IS15931,IS18484,IS18758,IS19153,IS20740,IS20743,IS20956,IS21055,IS21219,IS21645,IS22294,IS23216,IS23496,IS23514,IS23520,IS23521,IS23590,IS23684,IS23891,IS2391,IS23992,IS24139,IS24218,IS24503,IS24939,IS24953,IS25395,IS25989,IS26694,IS26737,IS27034,IS27557,IS27697,IS27786,IS28…
Sobic.001G142501.v3.1	354	IS1004,IS10302,IS1212,IS1219,IS1233,IS12697,IS12937,IS12945,IS13294,IS13444,IS13549,IS13809,IS15401,IS15466,IS15744,IS15845,IS15931,IS18484,IS18758,IS19153,IS20740,IS20743,IS20956,IS21055,IS21219,IS21645,IS22294,IS23216,IS23496,IS23514,IS23520,IS23521,IS23590,IS23684,IS23891,IS2391,IS23992,IS24139,IS24218,IS24503,IS24939,IS24953,IS25395,IS25989,IS26694,IS26737,IS27034,IS27557,IS27697,IS27786,IS28…
Sobic.001G142600.v3.1	354	IS1004,IS10302,IS1212,IS1219,IS1233,IS12697,IS12937,IS12945,IS13294,IS13444,IS13549,IS13809,IS15401,IS15466,IS15744,IS15845,IS15931,IS18484,IS18758,IS19153,IS20740,IS20743,IS20956,IS21055,IS21219,IS21645,IS22294,IS23216,IS23496,IS23514,IS23520,IS23521,IS23590,IS23684,IS23891,IS2391,IS23992,IS24139,IS24218,IS24503,IS24939,IS24953,IS25395,IS25989,IS26694,IS26737,IS27034,IS27557,IS27697,IS27786,IS28…
Sobic.001G142800.v3.1	354	IS1004,IS10302,IS1212,IS1219,IS1233,IS12697,IS12937,IS12945,IS13294,IS13444,IS13549,IS13809,IS15401,IS15466,IS15744,IS15845,IS15931,IS18484,IS18758,IS19153,IS20740,IS20743,IS20956,IS21055,IS21219,IS21645,IS22294,IS23216,IS23496,IS23514,IS23520,IS23521,IS23590,IS23684,IS23891,IS2391,IS23992,IS24139,IS24218,IS24503,IS24939,IS24953,IS25395,IS25989,IS26694,IS26737,IS27034,IS27557,IS27697,IS27786,IS28…
Sobic.001G143000.v3.1	354	IS1004,IS10302,IS1212,IS1219,IS1233,IS12697,IS12937,IS12945,IS13294,IS13444,IS13549,IS13809,IS15401,IS15466,IS15744,IS15845,IS15931,IS18484,IS18758,IS19153,IS20740,IS20743,IS20956,IS21055,IS21219,IS21645,IS22294,IS23216,IS23496,IS23514,IS23520,IS23521,IS23590,IS23684,IS23891,IS2391,IS23992,IS24139,IS24218,IS24503,IS24939,IS24953,IS25395,IS25989,IS26694,IS26737,IS27034,IS27557,IS27697,IS27786,IS28…
Sobic.001G143200.v3.1	354	IS1004,IS10302,IS1212,IS1219,IS1233,IS12697,IS12937,IS12945,IS13294,IS13444,IS13549,IS13809,IS15401,IS15466,IS15744,IS15845,IS15931,IS18484,IS18758,IS19153,IS20740,IS20743,IS20956,IS21055,IS21219,IS21645,IS22294,IS23216,IS23496,IS23514,IS23520,IS23521,IS23590,IS23684,IS23891,IS2391,IS23992,IS24139,IS24218,IS24503,IS24939,IS24953,IS25395,IS25989,IS26694,IS26737,IS27034,IS27557,IS27697,IS27786,IS28…
Sobic.001G143300.v3.1	354	IS1004,IS10302,IS1212,IS1219,IS1233,IS12697,IS12937,IS12945,IS13294,IS13444,IS13549,IS13809,IS15401,IS15466,IS15744,IS15845,IS15931,IS18484,IS18758,IS19153,IS20740,IS20743,IS20956,IS21055,IS21219,IS21645,IS22294,IS23216,IS23496,IS23514,IS23520,IS23521,IS23590,IS23684,IS23891,IS2391,IS23992,IS24139,IS24218,IS24503,IS24939,IS24953,IS25395,IS25989,IS26694,IS26737,IS27034,IS27557,IS27697,IS27786,IS28…
Sobic.001G143400.v3.1	354	IS1004,IS10302,IS1212,IS1219,IS1233,IS12697,IS12937,IS12945,IS13294,IS13444,IS13549,IS13809,IS15401,IS15466,IS15744,IS15845,IS15931,IS18484,IS18758,IS19153,IS20740,IS20743,IS20956,IS21055,IS21219,IS21645,IS22294,IS23216,IS23496,IS23514,IS23520,IS23521,IS23590,IS23684,IS23891,IS2391,IS23992,IS24139,IS24218,IS24503,IS24939,IS24953,IS25395,IS25989,IS26694,IS26737,IS27034,IS27557,IS27697,IS27786,IS28…
Sobic.001G143500.v3.1	354	IS1004,IS10302,IS1212,IS1219,IS1233,IS12697,IS12937,IS12945,IS13294,IS13444,IS13549,IS13809,IS15401,IS15466,IS15744,IS15845,IS15931,IS18484,IS18758,IS19153,IS20740,IS20743,IS20956,IS21055,IS21219,IS21645,IS22294,IS23216,IS23496,IS23514,IS23520,IS23521,IS23590,IS23684,IS23891,IS2391,IS23992,IS24139,IS24218,IS24503,IS24939,IS24953,IS25395,IS25989,IS26694,IS26737,IS27034,IS27557,IS27697,IS27786,IS28…
Sobic.001G143600.v3.1	354	IS1004,IS10302,IS1212,IS1219,IS1233,IS12697,IS12937,IS12945,IS13294,IS13444,IS13549,IS13809,IS15401,IS15466,IS15744,IS15845,IS15931,IS18484,IS18758,IS19153,IS20740,IS20743,IS20956,IS21055,IS21219,IS21645,IS22294,IS23216,IS23496,IS23514,IS23520,IS23521,IS23590,IS23684,IS23891,IS2391,IS23992,IS24139,IS24218,IS24503,IS24939,IS24953,IS25395,IS25989,IS26694,IS26737,IS27034,IS27557,IS27697,IS27786,IS28…
Sobic.001G143700.v3.1	354	IS1004,IS10302,IS1212,IS1219,IS1233,IS12697,IS12937,IS12945,IS13294,IS13444,IS13549,IS13809,IS15401,IS15466,IS15744,IS15845,IS15931,IS18484,IS18758,IS19153,IS20740,IS20743,IS20956,IS21055,IS21219,IS21645,IS22294,IS23216,IS23496,IS23514,IS23520,IS23521,IS23590,IS23684,IS23891,IS2391,IS23992,IS24139,IS24218,IS24503,IS24939,IS24953,IS25395,IS25989,IS26694,IS26737,IS27034,IS27557,IS27697,IS27786,IS28…
Sobic.001G143900.v3.1	354	IS1004,IS10302,IS1212,IS1219,IS1233,IS12697,IS12937,IS12945,IS13294,IS13444,IS13549,IS13809,IS15401,IS15466,IS15744,IS15845,IS15931,IS18484,IS18758,IS19153,IS20740,IS20743,IS20956,IS21055,IS21219,IS21645,IS22294,IS23216,IS23496,IS23514,IS23520,IS23521,IS23590,IS23684,IS23891,IS2391,IS23992,IS24139,IS24218,IS24503,IS24939,IS24953,IS25395,IS25989,IS26694,IS26737,IS27034,IS27557,IS27697,IS27786,IS28…
Sobic.001G144150.v3.1	354	IS1004,IS10302,IS1212,IS1219,IS1233,IS12697,IS12937,IS12945,IS13294,IS13444,IS13549,IS13809,IS15401,IS15466,IS15744,IS15845,IS15931,IS18484,IS18758,IS19153,IS20740,IS20743,IS20956,IS21055,IS21219,IS21645,IS22294,IS23216,IS23496,IS23514,IS23520,IS23521,IS23590,IS23684,IS23891,IS2391,IS23992,IS24139,IS24218,IS24503,IS24939,IS24953,IS25395,IS25989,IS26694,IS26737,IS27034,IS27557,IS27697,IS27786,IS28…
Sobic.001G144200.v3.1	354	IS1004,IS10302,IS1212,IS1219,IS1233,IS12697,IS12937,IS12945,IS13294,IS13444,IS13549,IS13809,IS15401,IS15466,IS15744,IS15845,IS15931,IS18484,IS18758,IS19153,IS20740,IS20743,IS20956,IS21055,IS21219,IS21645,IS22294,IS23216,IS23496,IS23514,IS23520,IS23521,IS23590,IS23684,IS23891,IS2391,IS23992,IS24139,IS24218,IS24503,IS24939,IS24953,IS25395,IS25989,IS26694,IS26737,IS27034,IS27557,IS27697,IS27786,IS28…
Sobic.001G144600.v3.1	354	IS1004,IS10302,IS1212,IS1219,IS1233,IS12697,IS12937,IS12945,IS13294,IS13444,IS13549,IS13809,IS15401,IS15466,IS15744,IS15845,IS15931,IS18484,IS18758,IS19153,IS20740,IS20743,IS20956,IS21055,IS21219,IS21645,IS22294,IS23216,IS23496,IS23514,IS23520,IS23521,IS23590,IS23684,IS23891,IS2391,IS23992,IS24139,IS24218,IS24503,IS24939,IS24953,IS25395,IS25989,IS26694,IS26737,IS27034,IS27557,IS27697,IS27786,IS28…
Sobic.001G145000.v3.1	354	IS1004,IS10302,IS1212,IS1219,IS1233,IS12697,IS12937,IS12945,IS13294,IS13444,IS13549,IS13809,IS15401,IS15466,IS15744,IS15845,IS15931,IS18484,IS18758,IS19153,IS20740,IS20743,IS20956,IS21055,IS21219,IS21645,IS22294,IS23216,IS23496,IS23514,IS23520,IS23521,IS23590,IS23684,IS23891,IS2391,IS23992,IS24139,IS24218,IS24503,IS24939,IS24953,IS25395,IS25989,IS26694,IS26737,IS27034,IS27557,IS27697,IS27786,IS28…
Sobic.001G145200.v3.1	354	IS1004,IS10302,IS1212,IS1219,IS1233,IS12697,IS12937,IS12945,IS13294,IS13444,IS13549,IS13809,IS15401,IS15466,IS15744,IS15845,IS15931,IS18484,IS18758,IS19153,IS20740,IS20743,IS20956,IS21055,IS21219,IS21645,IS22294,IS23216,IS23496,IS23514,IS23520,IS23521,IS23590,IS23684,IS23891,IS2391,IS23992,IS24139,IS24218,IS24503,IS24939,IS24953,IS25395,IS25989,IS26694,IS26737,IS27034,IS27557,IS27697,IS27786,IS28…
Sobic.001G145400.v3.1	354	IS1004,IS10302,IS1212,IS1219,IS1233,IS12697,IS12937,IS12945,IS13294,IS13444,IS13549,IS13809,IS15401,IS15466,IS15744,IS15845,IS15931,IS18484,IS18758,IS19153,IS20740,IS20743,IS20956,IS21055,IS21219,IS21645,IS22294,IS23216,IS23496,IS23514,IS23520,IS23521,IS23590,IS23684,IS23891,IS2391,IS23992,IS24139,IS24218,IS24503,IS24939,IS24953,IS25395,IS25989,IS26694,IS26737,IS27034,IS27557,IS27697,IS27786,IS28…
Sobic.001G146600.v3.1	354	IS1004,IS10302,IS1212,IS1219,IS1233,IS12697,IS12937,IS12945,IS13294,IS13444,IS13549,IS13809,IS15401,IS15466,IS15744,IS15845,IS15931,IS18484,IS18758,IS19153,IS20740,IS20743,IS20956,IS21055,IS21219,IS21645,IS22294,IS23216,IS23496,IS23514,IS23520,IS23521,IS23590,IS23684,IS23891,IS2391,IS23992,IS24139,IS24218,IS24503,IS24939,IS24953,IS25395,IS25989,IS26694,IS26737,IS27034,IS27557,IS27697,IS27786,IS28…
Sobic.001G146800.v3.1	354	IS1004,IS10302,IS1212,IS1219,IS1233,IS12697,IS12937,IS12945,IS13294,IS13444,IS13549,IS13809,IS15401,IS15466,IS15744,IS15845,IS15931,IS18484,IS18758,IS19153,IS20740,IS20743,IS20956,IS21055,IS21219,IS21645,IS22294,IS23216,IS23496,IS23514,IS23520,IS23521,IS23590,IS23684,IS23891,IS2391,IS23992,IS24139,IS24218,IS24503,IS24939,IS24953,IS25395,IS25989,IS26694,IS26737,IS27034,IS27557,IS27697,IS27786,IS28…
Sobic.001G146900.v3.1	354	IS1004,IS10302,IS1212,IS1219,IS1233,IS12697,IS12937,IS12945,IS13294,IS13444,IS13549,IS13809,IS15401,IS15466,IS15744,IS15845,IS15931,IS18484,IS18758,IS19153,IS20740,IS20743,IS20956,IS21055,IS21219,IS21645,IS22294,IS23216,IS23496,IS23514,IS23520,IS23521,IS23590,IS23684,IS23891,IS2391,IS23992,IS24139,IS24218,IS24503,IS24939,IS24953,IS25395,IS25989,IS26694,IS26737,IS27034,IS27557,IS27697,IS27786,IS28…
Sobic.001G147000.v3.1	354	IS1004,IS10302,IS1212,IS1219,IS1233,IS12697,IS12937,IS12945,IS13294,IS13444,IS13549,IS13809,IS15401,IS15466,IS15744,IS15845,IS15931,IS18484,IS18758,IS19153,IS20740,IS20743,IS20956,IS21055,IS21219,IS21645,IS22294,IS23216,IS23496,IS23514,IS23520,IS23521,IS23590,IS23684,IS23891,IS2391,IS23992,IS24139,IS24218,IS24503,IS24939,IS24953,IS25395,IS25989,IS26694,IS26737,IS27034,IS27557,IS27697,IS27786,IS28…
Sobic.001G147100.v3.1	354	IS1004,IS10302,IS1212,IS1219,IS1233,IS12697,IS12937,IS12945,IS13294,IS13444,IS13549,IS13809,IS15401,IS15466,IS15744,IS15845,IS15931,IS18484,IS18758,IS19153,IS20740,IS20743,IS20956,IS21055,IS21219,IS21645,IS22294,IS23216,IS23496,IS23514,IS23520,IS23521,IS23590,IS23684,IS23891,IS2391,IS23992,IS24139,IS24218,IS24503,IS24939,IS24953,IS25395,IS25989,IS26694,IS26737,IS27034,IS27557,IS27697,IS27786,IS28…
Sobic.001G147200.v3.1	354	IS1004,IS10302,IS1212,IS1219,IS1233,IS12697,IS12937,IS12945,IS13294,IS13444,IS13549,IS13809,IS15401,IS15466,IS15744,IS15845,IS15931,IS18484,IS18758,IS19153,IS20740,IS20743,IS20956,IS21055,IS21219,IS21645,IS22294,IS23216,IS23496,IS23514,IS23520,IS23521,IS23590,IS23684,IS23891,IS2391,IS23992,IS24139,IS24218,IS24503,IS24939,IS24953,IS25395,IS25989,IS26694,IS26737,IS27034,IS27557,IS27697,IS27786,IS28…
Sobic.001G147300.v3.1	354	IS1004,IS10302,IS1212,IS1219,IS1233,IS12697,IS12937,IS12945,IS13294,IS13444,IS13549,IS13809,IS15401,IS15466,IS15744,IS15845,IS15931,IS18484,IS18758,IS19153,IS20740,IS20743,IS20956,IS21055,IS21219,IS21645,IS22294,IS23216,IS23496,IS23514,IS23520,IS23521,IS23590,IS23684,IS23891,IS2391,IS23992,IS24139,IS24218,IS24503,IS24939,IS24953,IS25395,IS25989,IS26694,IS26737,IS27034,IS27557,IS27697,IS27786,IS28…
Sobic.001G147500.v3.1	354	IS1004,IS10302,IS1212,IS1219,IS1233,IS12697,IS12937,IS12945,IS13294,IS13444,IS13549,IS13809,IS15401,IS15466,IS15744,IS15845,IS15931,IS18484,IS18758,IS19153,IS20740,IS20743,IS20956,IS21055,IS21219,IS21645,IS22294,IS23216,IS23496,IS23514,IS23520,IS23521,IS23590,IS23684,IS23891,IS2391,IS23992,IS24139,IS24218,IS24503,IS24939,IS24953,IS25395,IS25989,IS26694,IS26737,IS27034,IS27557,IS27697,IS27786,IS28…
Sobic.001G147650.v3.1	354	IS1004,IS10302,IS1212,IS1219,IS1233,IS12697,IS12937,IS12945,IS13294,IS13444,IS13549,IS13809,IS15401,IS15466,IS15744,IS15845,IS15931,IS18484,IS18758,IS19153,IS20740,IS20743,IS20956,IS21055,IS21219,IS21645,IS22294,IS23216,IS23496,IS23514,IS23520,IS23521,IS23590,IS23684,IS23891,IS2391,IS23992,IS24139,IS24218,IS24503,IS24939,IS24953,IS25395,IS25989,IS26694,IS26737,IS27034,IS27557,IS27697,IS27786,IS28…
Sobic.001G147900.v3.1	354	IS1004,IS10302,IS1212,IS1219,IS1233,IS12697,IS12937,IS12945,IS13294,IS13444,IS13549,IS13809,IS15401,IS15466,IS15744,IS15845,IS15931,IS18484,IS18758,IS19153,IS20740,IS20743,IS20956,IS21055,IS21219,IS21645,IS22294,IS23216,IS23496,IS23514,IS23520,IS23521,IS23590,IS23684,IS23891,IS2391,IS23992,IS24139,IS24218,IS24503,IS24939,IS24953,IS25395,IS25989,IS26694,IS26737,IS27034,IS27557,IS27697,IS27786,IS28…
Sobic.001G148101.v3.1	354	IS1004,IS10302,IS1212,IS1219,IS1233,IS12697,IS12937,IS12945,IS13294,IS13444,IS13549,IS13809,IS15401,IS15466,IS15744,IS15845,IS15931,IS18484,IS18758,IS19153,IS20740,IS20743,IS20956,IS21055,IS21219,IS21645,IS22294,IS23216,IS23496,IS23514,IS23520,IS23521,IS23590,IS23684,IS23891,IS2391,IS23992,IS24139,IS24218,IS24503,IS24939,IS24953,IS25395,IS25989,IS26694,IS26737,IS27034,IS27557,IS27697,IS27786,IS28…
Sobic.001G148200.v3.1	354	IS1004,IS10302,IS1212,IS1219,IS1233,IS12697,IS12937,IS12945,IS13294,IS13444,IS13549,IS13809,IS15401,IS15466,IS15744,IS15845,IS15931,IS18484,IS18758,IS19153,IS20740,IS20743,IS20956,IS21055,IS21219,IS21645,IS22294,IS23216,IS23496,IS23514,IS23520,IS23521,IS23590,IS23684,IS23891,IS2391,IS23992,IS24139,IS24218,IS24503,IS24939,IS24953,IS25395,IS25989,IS26694,IS26737,IS27034,IS27557,IS27697,IS27786,IS28…
Sobic.001G148300.v3.1	354	IS1004,IS10302,IS1212,IS1219,IS1233,IS12697,IS12937,IS12945,IS13294,IS13444,IS13549,IS13809,IS15401,IS15466,IS15744,IS15845,IS15931,IS18484,IS18758,IS19153,IS20740,IS20743,IS20956,IS21055,IS21219,IS21645,IS22294,IS23216,IS23496,IS23514,IS23520,IS23521,IS23590,IS23684,IS23891,IS2391,IS23992,IS24139,IS24218,IS24503,IS24939,IS24953,IS25395,IS25989,IS26694,IS26737,IS27034,IS27557,IS27697,IS27786,IS28…
Sobic.001G148500.v3.1	354	IS1004,IS10302,IS1212,IS1219,IS1233,IS12697,IS12937,IS12945,IS13294,IS13444,IS13549,IS13809,IS15401,IS15466,IS15744,IS15845,IS15931,IS18484,IS18758,IS19153,IS20740,IS20743,IS20956,IS21055,IS21219,IS21645,IS22294,IS23216,IS23496,IS23514,IS23520,IS23521,IS23590,IS23684,IS23891,IS2391,IS23992,IS24139,IS24218,IS24503,IS24939,IS24953,IS25395,IS25989,IS26694,IS26737,IS27034,IS27557,IS27697,IS27786,IS28…
Sobic.001G148700.v3.1	354	IS1004,IS10302,IS1212,IS1219,IS1233,IS12697,IS12937,IS12945,IS13294,IS13444,IS13549,IS13809,IS15401,IS15466,IS15744,IS15845,IS15931,IS18484,IS18758,IS19153,IS20740,IS20743,IS20956,IS21055,IS21219,IS21645,IS22294,IS23216,IS23496,IS23514,IS23520,IS23521,IS23590,IS23684,IS23891,IS2391,IS23992,IS24139,IS24218,IS24503,IS24939,IS24953,IS25395,IS25989,IS26694,IS26737,IS27034,IS27557,IS27697,IS27786,IS28…
Sobic.001G149000.v3.1	354	IS1004,IS10302,IS1212,IS1219,IS1233,IS12697,IS12937,IS12945,IS13294,IS13444,IS13549,IS13809,IS15401,IS15466,IS15744,IS15845,IS15931,IS18484,IS18758,IS19153,IS20740,IS20743,IS20956,IS21055,IS21219,IS21645,IS22294,IS23216,IS23496,IS23514,IS23520,IS23521,IS23590,IS23684,IS23891,IS2391,IS23992,IS24139,IS24218,IS24503,IS24939,IS24953,IS25395,IS25989,IS26694,IS26737,IS27034,IS27557,IS27697,IS27786,IS28…
Sobic.001G149600.v3.1	354	IS1004,IS10302,IS1212,IS1219,IS1233,IS12697,IS12937,IS12945,IS13294,IS13444,IS13549,IS13809,IS15401,IS15466,IS15744,IS15845,IS15931,IS18484,IS18758,IS19153,IS20740,IS20743,IS20956,IS21055,IS21219,IS21645,IS22294,IS23216,IS23496,IS23514,IS23520,IS23521,IS23590,IS23684,IS23891,IS2391,IS23992,IS24139,IS24218,IS24503,IS24939,IS24953,IS25395,IS25989,IS26694,IS26737,IS27034,IS27557,IS27697,IS27786,IS28…
Sobic.001G150200.v3.1	354	IS1004,IS10302,IS1212,IS1219,IS1233,IS12697,IS12937,IS12945,IS13294,IS13444,IS13549,IS13809,IS15401,IS15466,IS15744,IS15845,IS15931,IS18484,IS18758,IS19153,IS20740,IS20743,IS20956,IS21055,IS21219,IS21645,IS22294,IS23216,IS23496,IS23514,IS23520,IS23521,IS23590,IS23684,IS23891,IS2391,IS23992,IS24139,IS24218,IS24503,IS24939,IS24953,IS25395,IS25989,IS26694,IS26737,IS27034,IS27557,IS27697,IS27786,IS28…
Sobic.001G150600.v3.1	354	IS1004,IS10302,IS1212,IS1219,IS1233,IS12697,IS12937,IS12945,IS13294,IS13444,IS13549,IS13809,IS15401,IS15466,IS15744,IS15845,IS15931,IS18484,IS18758,IS19153,IS20740,IS20743,IS20956,IS21055,IS21219,IS21645,IS22294,IS23216,IS23496,IS23514,IS23520,IS23521,IS23590,IS23684,IS23891,IS2391,IS23992,IS24139,IS24218,IS24503,IS24939,IS24953,IS25395,IS25989,IS26694,IS26737,IS27034,IS27557,IS27697,IS27786,IS28…
Sobic.001G150800.v3.1	354	IS1004,IS10302,IS1212,IS1219,IS1233,IS12697,IS12937,IS12945,IS13294,IS13444,IS13549,IS13809,IS15401,IS15466,IS15744,IS15845,IS15931,IS18484,IS18758,IS19153,IS20740,IS20743,IS20956,IS21055,IS21219,IS21645,IS22294,IS23216,IS23496,IS23514,IS23520,IS23521,IS23590,IS23684,IS23891,IS2391,IS23992,IS24139,IS24218,IS24503,IS24939,IS24953,IS25395,IS25989,IS26694,IS26737,IS27034,IS27557,IS27697,IS27786,IS28…
Sobic.001G151000.v3.1	354	IS1004,IS10302,IS1212,IS1219,IS1233,IS12697,IS12937,IS12945,IS13294,IS13444,IS13549,IS13809,IS15401,IS15466,IS15744,IS15845,IS15931,IS18484,IS18758,IS19153,IS20740,IS20743,IS20956,IS21055,IS21219,IS21645,IS22294,IS23216,IS23496,IS23514,IS23520,IS23521,IS23590,IS23684,IS23891,IS2391,IS23992,IS24139,IS24218,IS24503,IS24939,IS24953,IS25395,IS25989,IS26694,IS26737,IS27034,IS27557,IS27697,IS27786,IS28…
Sobic.001G151100.v3.1	354	IS1004,IS10302,IS1212,IS1219,IS1233,IS12697,IS12937,IS12945,IS13294,IS13444,IS13549,IS13809,IS15401,IS15466,IS15744,IS15845,IS15931,IS18484,IS18758,IS19153,IS20740,IS20743,IS20956,IS21055,IS21219,IS21645,IS22294,IS23216,IS23496,IS23514,IS23520,IS23521,IS23590,IS23684,IS23891,IS2391,IS23992,IS24139,IS24218,IS24503,IS24939,IS24953,IS25395,IS25989,IS26694,IS26737,IS27034,IS27557,IS27697,IS27786,IS28…
Sobic.001G151300.v3.1	354	IS1004,IS10302,IS1212,IS1219,IS1233,IS12697,IS12937,IS12945,IS13294,IS13444,IS13549,IS13809,IS15401,IS15466,IS15744,IS15845,IS15931,IS18484,IS18758,IS19153,IS20740,IS20743,IS20956,IS21055,IS21219,IS21645,IS22294,IS23216,IS23496,IS23514,IS23520,IS23521,IS23590,IS23684,IS23891,IS2391,IS23992,IS24139,IS24218,IS24503,IS24939,IS24953,IS25395,IS25989,IS26694,IS26737,IS27034,IS27557,IS27697,IS27786,IS28…
Sobic.001G151500.v3.1	354	IS1004,IS10302,IS1212,IS1219,IS1233,IS12697,IS12937,IS12945,IS13294,IS13444,IS13549,IS13809,IS15401,IS15466,IS15744,IS15845,IS15931,IS18484,IS18758,IS19153,IS20740,IS20743,IS20956,IS21055,IS21219,IS21645,IS22294,IS23216,IS23496,IS23514,IS23520,IS23521,IS23590,IS23684,IS23891,IS2391,IS23992,IS24139,IS24218,IS24503,IS24939,IS24953,IS25395,IS25989,IS26694,IS26737,IS27034,IS27557,IS27697,IS27786,IS28…
Sobic.001G151600.v3.1	354	IS1004,IS10302,IS1212,IS1219,IS1233,IS12697,IS12937,IS12945,IS13294,IS13444,IS13549,IS13809,IS15401,IS15466,IS15744,IS15845,IS15931,IS18484,IS18758,IS19153,IS20740,IS20743,IS20956,IS21055,IS21219,IS21645,IS22294,IS23216,IS23496,IS23514,IS23520,IS23521,IS23590,IS23684,IS23891,IS2391,IS23992,IS24139,IS24218,IS24503,IS24939,IS24953,IS25395,IS25989,IS26694,IS26737,IS27034,IS27557,IS27697,IS27786,IS28…
Sobic.001G151700.v3.1	354	IS1004,IS10302,IS1212,IS1219,IS1233,IS12697,IS12937,IS12945,IS13294,IS13444,IS13549,IS13809,IS15401,IS15466,IS15744,IS15845,IS15931,IS18484,IS18758,IS19153,IS20740,IS20743,IS20956,IS21055,IS21219,IS21645,IS22294,IS23216,IS23496,IS23514,IS23520,IS23521,IS23590,IS23684,IS23891,IS2391,IS23992,IS24139,IS24218,IS24503,IS24939,IS24953,IS25395,IS25989,IS26694,IS26737,IS27034,IS27557,IS27697,IS27786,IS28…
Sobic.001G151800.v3.1	354	IS1004,IS10302,IS1212,IS1219,IS1233,IS12697,IS12937,IS12945,IS13294,IS13444,IS13549,IS13809,IS15401,IS15466,IS15744,IS15845,IS15931,IS18484,IS18758,IS19153,IS20740,IS20743,IS20956,IS21055,IS21219,IS21645,IS22294,IS23216,IS23496,IS23514,IS23520,IS23521,IS23590,IS23684,IS23891,IS2391,IS23992,IS24139,IS24218,IS24503,IS24939,IS24953,IS25395,IS25989,IS26694,IS26737,IS27034,IS27557,IS27697,IS27786,IS28…
Sobic.001G151900.v3.1	354	IS1004,IS10302,IS1212,IS1219,IS1233,IS12697,IS12937,IS12945,IS13294,IS13444,IS13549,IS13809,IS15401,IS15466,IS15744,IS15845,IS15931,IS18484,IS18758,IS19153,IS20740,IS20743,IS20956,IS21055,IS21219,IS21645,IS22294,IS23216,IS23496,IS23514,IS23520,IS23521,IS23590,IS23684,IS23891,IS2391,IS23992,IS24139,IS24218,IS24503,IS24939,IS24953,IS25395,IS25989,IS26694,IS26737,IS27034,IS27557,IS27697,IS27786,IS28…
[truncated: 34,903 more rows]

## Sheet: Table3
Table 3: Gene count per each sorghum accession.
Accession	Total genes	Variable genes	Novel genes	Reference genes
IS1004	31525	14704	1478	30047
IS10302	32602	15781	1318	31284
IS1212	32253	15432	1537	30716
IS1219	31981	15160	1500	30481
IS1233	32516	15695	1563	30953
[truncated: 349 more rows]

## Sheet: Table4
Table 4: Gene enrichment based on GO terms among the variable genes
[truncated: 890 more rows]

[truncated: 11 more sheets: Table5, Table6, Table7, Table8, Table9, Table10, Table11, Table12, Table13, Table14, Table15]
